# Supplementary material for: Synergy and competition during the anaerobic degradation of N-acetylglucosamine in a methane-emitting, subarctic, pH-neutral fen
Source: Front Microbiol. 2024 Dec 11;15:1428517. doi: 10.3389/fmicb.2024.1428517 (PMC11670324; doi:10.3389/fmicb.2024.1428517)
Supplement: Supplementary file 2 [file Table_1.xlsx]

## Sheet: 16S rRNA gene sequences
Characteristics of bacterial 16S rRNA forward reads. Classification was done using the SILVA 138 classifier in qiime2 with a 0.7 confidence cutoff. The highest level of classification and the cutoff for that level are shown. (*) indicates that the highest-level classification pointed to uncultured rather than cultured bacteria. Next-related sequences of ASVs detected in bacterial 16S rRNA gene se…
ASV	No of sequences	Relative abundance (%)	SILVA 138 classification							ASV sequence	Next cultured relative (BLAST)
			Level to which classified	Confidence	Phylum	Class	Order	Family	Genus		Accession number	Name	Identity (%)
r1	15	0.435667	genus*	1	Acidobacteriota	Blastocatellia	Pyrinomonadales	Pyrinomonadaceae	uncultured Pyrinomonadaceae	TCGGGAATTTTGGGCAATGGGCGAAAGCCTGACCCAGCAACGCCGCGTGAAGGATGAAATCCCTCGGGATGTAAACTTCGCAAGAACGGGAAGAATAAGTAAGAGTTAATATCTCTTACGATGACGGTACTGTTTGTAAGCTCCGGCTAACTCCGTGCCAGCAGCCGCGGTAATACGGGGGGAGCAAGCGTTGTTCGGATTTACTGGGCGTAAAGGGCGCGTAGGCGGCCACCGCAAGTCGACTGTGAAATCTCCGGGCTTAACCCGGAAAGGTCAGCCGATACTGCGGGGCTAGAGTGC	NR_151987.1	Brevitalea aridisoli	92.43
r2	3	0.0871333	species*	0.745589	Acidobacteriota	Blastocatellia	uncultured Blastocatellia	uncultured Blastocatellia	uncultured Blastocatellia	TGGGGAATTTTGGGCAATGGGCGCAAGCCTGACCCAGCAACGCCGCGTGAGGGAGGAAATCCTTCGGGATGTAAACCTCACAAGCAAGGGAAGAGAGTCATGGGCTGAATAATCCCATGGTGCGACGGTACCTTGCGTAAGCCACGGCTAACTACGTGCCAGCAGCCGCGGTAATACGTAGGTGGCAAGCGTTGTTCGGAATTATTGGGCGTAAAGGGCGCGTAGGCGGCGTGTTAAGTCGGCTGTGAAAGCCCGGGGCTCAACCCCGGAGGGTCAGCCGATACTGGCATGCTAGAGTAC	NR_133835.1	Pyrinomonas methylaliphatogenes	82.51
r3	2	0.0580889	species*	0.99674	Acidobacteriota	Thermoanaerobaculia	Thermoanaerobaculales	Thermoanaerobaculaceae	uncultured Thermoanaerobaculaceae	TGGGGAATATTGGACAATGGGGGAAACCCTGATCCAGCAACGCCGCGTGGAGGATGAAGGTCTTCGGATTGTAAACTCCTGTTAGGGGGGACGAAGGAATGTCGGCGAACAGCCGGCAGACTTGACGGTACCCCCAGAGGAAGCCCCGGCTAACTCTGTGCCAGCAGCCGCGGTAATACAGAGGGGGCAAGCGTTATTCGGAATTATTGGGCGTAAAGGGCGCGTAGGCGGCCTTGTAAGTCTTGGGTGAAATCCCTCAGCTCAACTGAGGAACTGCCTCGGATACTGCAAGGCTTGAGG	KC921174.1	Holophaga sp.	88.29
r4	59	1.71362	genus*	0.980336	Acidobacteriota	Acidobacteriae	GOUTB8	GOUTB8	GOUTB8	TGGGGAATCTTGCACAATGGGGGAAACCCTGATGCAGCGACGCCGCGTGAGCGATGAAGCCCTTCGGGGTGTAAAGCTCTTTCGGCAGGAAAGATAATGACGGTACCTGCAGAAGAAGCTGCGGCTAACTACGTGCCAGCAGCCGCGGTAATACGTAGGCAGCGAGCGTTGTTCGGAGTTACTGGGCGTAAAGAGTGTGTAGGCGGTTTGCCAAGTTCGGTGTGAAATCTCCCGGCTTAACTGGGAGGGTGCGCCGAATACTGGCAGGCTAGAGTGCGGGAGAGGAAAGCGGAATTCCTG	MK714326.1	Paludibaculum sp.	94.67
r5	20	0.580889	genus	0.747787	Acidobacteriota	Acidobacteriae	Bryobacterales	Bryobacteraceae	Bryobacter	TGGGGAATCTTGCACAATGGGGGCAACCCTGATGCAGCGACGCCGCGTGAGCGATGAAGCCCTTCGGGGTGTAAAGCTCTTTCGGCAGGAACGATAATGACGGTACCTGCAAAAGAAGCTGCGGCTAACTACGTGCCAGCAGCCGCGGTAATACGTAGGCAGCAAGCGTTGTTCGGAGTTACTGGGCGTAAAGAGTGCGTAGGCGGTCCTCTAAGTTCGGTGTGAAATCTCCCGGCTCAACTGGGAGGGTGCGCCGGAAACTGGAGGGCTCGAGTATGGGAGAGGAAAGCGGAATTCCTG	MK714326.1	Paludibaculum sp.	93.67
r6	14	0.406622	class	0.999989	Acidobacteriota	Acidobacteriae				TGGGGAATCTTGCACAATGGGGGCAACCCTGATGCAGCGACGCCGCGTGAGCGATGAAGCCCTTCGGGGTGTAAAGCTCTTTCGGCTGGAACGATGATGACGGTACCAGCAGAAGAAGCTGCGGCTAACTACGTGCCAGCAGCCGCGGTAATACGTAGGCAGCGAGCGTTGTTCGGAGTTACTGGGCGTAAAGAGTGCGTAGGCGGTTGGCTAAGTTTGGTGTGAAATCTCCCGGCTCAACTGGGAGGGTGCGCCGAAAACTGGCTGGCTGGAGTGTGGGAGAGGCTAGCGGAATTCCTG	MK714326.1	Paludibaculum sp.	95
r7	37	1.07464	genus	0.978263	Acidobacteriota	Acidobacteriae	Solibacterales	Solibacteraceae	Candidatus Solibacter	TGGGGAATCTTGCACAATGGGGGCAACCCTGATGCAGCGACGCCGCGTGAGCGATGAAGCCCTTCGGGGTGTAAAGCTCTTTCGGCTGGAACGATGATGACGGTACCAGCAGAAGAAGCTGCGGCTAACTACGTGCCAGCAGCCGCGGTAATACGTAGGCAGCGAGCGTTGTTCGGAGTTACTGGGCGTAAAGGGTGTGTAGGCGGTTGTTTAAGTTTGGTGTGAAATCTCCCGGCTCAACTGGGAGGGTGCGCCGAATACTGAATGACTAGAGTGCGGGAGAGGAGAGTGGAATTCCTG	GQ287529.1	Candidatus Solibacter usitatus	94.67
r8	23	0.668022	genus*	0.9979	Acidobacteriota	Acidobacteriae	Acidobacteriales	uncultured Acidobacteriales	uncultured Acidobacteriales	TGGGGAATTTTGCGCAATGGGGGAAACCCTGACGCAGCAACGCCGCGTGGAGGATGAAGCCCTTTGGGGCGTAAACTCCTTTCGACCGGGACGATACTGACGGTACCGGTGGAAGAAGCACCGGCTAACTCTGTGCCAGCAGCCGCGGTAATACAGAGGGTGCGAGCGTTGTTCGGAATTATTGGGCGTAAAGGGCGCGTAGGCGGTGCGGTAAGTCACCTGTGAAAACTCTGGGCTTAACTCAGAGCCTGCAGGCGAAACTGCCGTGCTCGAGTGTGGGAGAGGTGCGTGGAATTCCCG	AB298536.1	Acidobacterium sp.	93.36
r9	27	0.7842	species*	0.725157	Acidobacteriota	Acidobacteriae	Acidobacteriales	uncultured Acidobacteriales	uncultured Acidobacteriales	TGGGGAATTTTGCGCAATGGGGGAAACCCTGACGCAGCAACGCCGCGTGGAGGATGAAGTCCCTTGGGATGTAAACTCCTTTCGATCGGGACGATTATGACGGTACCGGAAGAAGAGGCACCGGCTAACTCTGTGCCAGCAGCCGCGGTAATACAGAGGGTGCAAGCGTTGTTCGGAATTATTGGGCGTAAAGGGCGCGTAGGCGGTGCGGTAAGTCTGTAGTGAAATCTCTGGGCTCAACTCAGAGTCTGCTATAGAAACTGCCGTGCTGGAGTGTGGGAGAGGTGAGTGGAATTCCCG	ON042332.1	Candidatus Koribacter versatilis	95.67
r10	5	0.145222	family	0.938995	Acidobacteriota	Acidobacteriae	Acidobacteriales	Acidobacteriaceae		TGGGGAATTTTGCGCAATGGGGGAAACCCTGACGCAGCAACGCCGCGTGGAGGATGAAGTCCCTTGGGACGTAAACTCCTTTCGATCGGGACGATTATGACGGTACCGGAAGAAGAAGCCCCGGCTAACTTCGTGCCAGCAGCCGCGGTAATACGAGGGGGCGAGCGTTGTTCGGAATTATTGGGCGTAAAGAGCTCGTAGGCGGCTTGTCACGTCGGGTGTGAAAGCCCGGGGCTTAACCCCGGGTCTGCATTCGATACGGGCAGGCTAGAGTGTGGTAGGGGAGATCGGAATTCCTGG	KY434002.1	Edaphobacter flagellatus	90.27
r11	17	0.493755	genus*	0.823051	Acidobacteriota	Acidobacteriae	Acidobacteriales	uncultured Acidobacteriales	uncultured Acidobacteriales	TGGGGAATTTTGCGCAATGGGGGAAACCCTGACGCAGCAACGCCGCGTGGAGGATGAAGTCCCTTGGGACGTAAACTCCTTTCGACCGGGACGATTATGACGGTACCGGTGGAAGAAGCCCCGGCTAACTCCGTGCCAGCAGCCGCGGTAATACGGGGGGGCAAGCGTTGTTCGGAATTATTGGGCGTAAAGGGCGCGTAGGCGGTGCGGTAAGTCATCTGTGAAAACTCCGGGCTCAACCCGGAGCCTGCAGGCGAAACTGCCGTGCTGGAGTGTGGGAGAGGTGAGTGGAATTCCCGG	NR_153719.1	Pseudacidobacterium ailaaui	94.02
r12	4	0.116178	order	0.961085	Acidobacteriota	Acidobacteriae	Acidobacteriales			TGGGGAATTTTGCGCAATGGGGGAAACCCTGACGCAGCAACGCCGCGTGGAGGATGAAGGTCTTTGGATTGTAAACTCCTTTCGACCGGGACGATTATGACGGTACCGGTGGAAGAAGCACCGGCTAACTCTGTGCCAGCAGCCGCGGTAATACAGAGGGTGCAAGCGTTGTTCGGAATTATTGGGCGTAAAGGGCGCGTAGGCGGTGTCGCAAGTCGGTAGTGAAAACTGGAGGCTCAACCTTCAGAGGTCGACCGAAACCATCTGGCTAGAGTCCGGGAGAGGAGAGTGGAATTCCTG	CP042806.1	Terriglobus albidus	87.09
r13	5	0.145222	species*	0.923182	Myxococcota	uncultured Myxococcota	uncultured Myxococcota	uncultured Myxococcota	uncultured Myxococcota	TGGGGAATCTTGGGCAATGGGGGAAACCCTGACCCAGCGACGCCGCGTGGGGGATGAAGGCCTTCGGGTCGTAAACCCCTGTTAGGTGGGACGAACATTTCCCAGTGAATAGCTGGGGGATTTGACGGTACCACCAGAGAAAGCCCCGGCTAACTCCGTGCCAGCAGCCGCGGTAATACGGAGGGGGCGAGTGTTGTTCGGAATTACTGGGCGTAAAGGGCGCGCAGGCGGCTTGGCAAGTCGAGTGTGAAATCCCTTGGCTTAACTGAGGAATGGCGCTCGAAACTACCTCGCTGGAGG	NR_109681.1	Thermoanaerobaculum aquaticum	88.41
r14	10	0.290444	genus*	0.999872	Acidobacteriota	Vicinamibacteria	Vicinamibacterales	Vicinamibacteraceae	uncultured Vicinamibacteraceae	TGGGGAATTGTTCACAATGGGCGCAAGCCTGATGACGCAACGCCGCGTGGAGGATGAAGGTCTTCGGATTGTAAACTCCTGTTGCCCGGGACGAACGGCTTCAACCTAATACGTTGGAGTGTGACGGTACCGGGTGAGGAAGCCCCGGCTAACTCTGTGCCAGCAGCCGCGGTAATACAGAGGGGGCAAGCGTTGTTCGGAATTACTGGGCGTAAAGGGCGCGTAGGCGGCCTGCTAAGTCGAACGTGAAATCCCCGAGCTCAACTCGGGAACTGCGTCCGATACTGGCAGGCTTGAATC	NR_156918.1	Luteitalea pratensis	89.74
r15	4	0.116178	genus*	0.976418	Acidobacteriota	uncultured Acidobacteriota	uncultured Acidobacteriota	uncultured Acidobacteriota	uncultured Acidobacteriota	TGAGGAATTTTGCGCAATGGGCGAAAGCCTGACGCAGCAACGCCGCGTGGACGATGAAGGTCTTCGGATCGTAAAGTCCTGTCGAGTGGGAAGAAAAATGCGATGGCCGATACCCTTCGTATTCGACTGTACCACCAAAGGAAGCCCCGGCTAACTCTGTGCCAGCAGCCGCGGTAATACAGAGGGGGCTAGCGTTGTTCGGAATTATTGGGCGTAAAGGGCGCGTAGGTGGCCGGATAAGTCTGACGTGAAATCCCTCGGCCTAACCGGGGAACTGCGTTTGATACTGTCCAGCTTGAG	NR_156918.1	Luteitalea pratensis	84.72
r16	3	0.0871333	genus*	0.900734	Acidobacteriota	Holophagae	uncultured Holophagae	uncultured Holophagae	uncultured Holophagae	TGGGGAATCTTGCGCAATGGGCGAAAGCCTGACGCAGCAACGCCGCGTGGAGGGTGAAGGTCTTTGGATTGTAAACTCCTGTCGAGCGGGAAGAATGACTTGGGGGCTAATATCTCCCAGGTTTGACTGTACCGCCAGAGGAAGCCCCGGCTAACTCCGTGCCAGCAGCCGCGGTAATACGGAGGGGGCAAGCGTTATTCGGAATTATTGGGCGTAAAGGGCGCGTAGGCGGCCTGGTCAGTCGAAGGTGAAATCCCCGAGCTCAACTTGGGAACTGCCTTCGATACTGCCGGGCTTGAG	NR_156918.1	Luteitalea pratensis	85.33
r17	25	0.726111	genus*	0.989872	Acidobacteriota	Vicinamibacteria	Vicinamibacterales	Vicinamibacteraceae	uncultured Vicinamibacteraceae	TGGGGAATTGTTCGCAATGGGCGCAAGCCTGACGACGCAACGCCGCGTGGAGGATGAAGGTCTTCGGATTGTAAACTCCTGTTGCCCGGGACGAAACGCTCCGACCTAACACGTCGGAGTCTGACGGTACCGGGTGAGGAAGCCCCGGCTAACTCTGTGCCAGCAGCCGCGGTAATACAGAGGGGGCAAGCGTTGTTCGGAATTACTGGGCGTAAAGGGCGCGTAGGCGGCCTTCTAAGTCGAACGTGAAATCCCCGGGCTCAACCCGGGAACTGCGTCCGATACTGGAAGGCTTGAATC	NR_151905.1	Vicinamibacter silvestris	92.36
r18	20	0.580889	genus*	0.999991	Acidobacteriota	Vicinamibacteria	uncultured Vicinamibacteria	uncultured Vicinamibacteria	uncultured Vicinamibacteria	TGGGGAATTTTTCGCAATGGGGGAAACCCTGACGAAGCAACGCCGCGTGGAGGATGAAGGCCTTCGGGTCGTAAACTCCTGTCGACCGGGACGAAAGTAGTCTGGCCTAATACGCCGGGCTATCGACTGTACCGGTGGAGGAAGCCACGGCTAACTCTGTGCCAGCAGCCGCGGTAATACAGAGGTGGCAAGCGTTGTTCGGAATTACTGGGCGTAAAGGGCGCGTAGGCGGTCCCGTAAGTCCTGTGTGAAATCCCCCGGCTCAACTGGGGAATTGCACGGGAAACTGCGGGGCTTGAG	NR_151905.1	Vicinamibacter silvestris	86.48
r19	12	0.348533	genus*	0.998964	Acidobacteriota	Vicinamibacteria	Vicinamibacterales	uncultured Vicinamibacterales	uncultured Vicinamibacterales	TGGGGAATTGTTCGCAATGGGCGCAAGCCTGACGACGCAACGCCGCGTGGAGGATGAAGATCTTCGGGTCGTAAACTCCTGTCGAATGGGAAGAACGTTTCGCGGATGAATAAGCCGCGGAAGTGACGGTACCATTAAAGGAAGCCCCGGCTAACTCCGTGCCAGCAGCCGCGGTAATACGGGGGGGGCAAGCGTTGTTCGGAATTACTGGGCGTAAAGGGCTCGTAGGTGGCCAACTAAGTCAGACGTGAAATCCCCAGGCTTAACCTGGGAACTGCGTCTGATACTGGATGGCTTGAA	NR_151905.1	Vicinamibacter silvestris	88.78
r20	5	0.145222	genus*	0.999833	Acidobacteriota	Vicinamibacteria	Vicinamibacterales	Vicinamibacteraceae	uncultured Vicinamibacteraceae	TGGGGAATTGTTCACAATGGGCGCAAGCCTGATGACGCAACGCCGCGTGGGGATGAAGGTCTTCGGATCGTAAACCCCTGTCGAATGGGACGAAAGACTCGCGAGTGAATACTTTGCGAGAGTGACGGTACCGTTAAAGGAAGCCACGGCTAACTCTGTGCCAGCAGCCGCGGTAATACAGAGGTGGCAAGCGTTGTTCGGAATTACTGGGCGTAAAGGGCGCGTAGGCGGCCTTCTAAGTCAGACGTGAAATCCCCCGGCTTAACCTGGGAACTGCGTCTGATACTGGGAGGCTTGAGT	NR_151905.1	Vicinamibacter silvestris	90.03
r21	2	0.0580889	genus*	0.990665	Acidobacteriota	Vicinamibacteria	Vicinamibacterales	Vicinamibacteraceae	uncultured Vicinamibacteraceae	TGGGGAATTGTTCACAATGGGCGCAAGCCTGATGACGCAATGCCGCGTGGAGGATGAAGGTCTTCGGATTGTAAACTCCTGTTGCCAGGGACGAATGGCTCCGACCTAACACGTCGGAGAATGACGGTACCTGGTGAGGAAGCCCCGGCTAACTCTGTGCCAGCAGCCGCGGTAATACAGAGGGGGCGAGCGTTGTTCGGAATTACTGGGCGTAAAGAGCGCGTAGGCGGTGCGGCGTGTTTGGTGTGAAATCTCCCGGCTCAACCGGGAGGGGCCATCGAAAACTGCCGTGCTGGAGTG	NR_151905.1	Vicinamibacter silvestris	89.66
r22	13	0.377578	species*	0.903292	Actinobacteriota	Acidimicrobiia	uncultured Acidimicrobiia	uncultured Acidimicrobiia	uncultured Acidimicrobiia	TGGGGAATCTTGCACAATGGGCGAAAGCCTGATGCAGCGACGCCGCGTGCGGGATGAAGGCCCTCGGGTCGTAAACCGCTTTCAGCAGGGACGATAGTGACGGTACCTGCAGAAGAAGCCCCGGCCAACTACGTGCCAGCAGCCGCGGTAATACGTAGGGGGCAAGCGTTGTCCGGATTTATTGGGCGTAAAGAGCTCGTAGGCGGTTCGATAAGTCGGGTGTGAAATCTCCAGGCTCAACCTGGAGGCGCCACTCGATACTGTCGTGACTTGAGTTCGGTAGAGGAGTATGGAATTCCC	MT636563.1	Aciditerrimonas ferrireducens	92.2
r23	54	1.5684	genus*	0.996729	Actinobacteriota	Acidimicrobiia	uncultured Acidimicrobiia	uncultured Acidimicrobiia	uncultured Acidimicrobiia	TGGGGAATCTTGCGCAATGGGCGAAAGCCTGACGCAGCGACGCCGCGTGCGGGATGAAGGCCTTCGGGTTGTAAACCGCTTTCAGCAGGGACGATTGTGACGGTACCTGCAGAAGAAGCCCCGGCCAACTACGTGCCAGCAGCCGCGGTAATACGTAGGGGGCGAGCGTTGTCCGGATTTATTGGGCGTAAAGAGCTCGTAGGCGGTTCGGTAAGTCGGGTGTGAAATCTCCACGCTCAACGTGGAGGGGCCACTCGATACTGCCGTGACTCGAGTCCGGTAGAGGAGTGTGGAATTCCC	NR_112972.1	Aciditerrimonas ferrireducens	94.33
r24	5	0.145222	species*	0.986703	Actinobacteriota	Acidimicrobiia	uncultured Acidimicrobiia	uncultured Acidimicrobiia	uncultured Acidimicrobiia	TGGGGAATCTTGCGCAATGGGCGAAAGCCTGACGCAGCAACGCCGCGTGGAGGACGAAGGCTTTCTGAGTTGTAAACTCCTTTCAGCAGGGACGATTGTGACGGTACCTGCAGAAGAAGCACCGGCCAACTACGTGCCAGCAGCCGCGGTGATACGTAGGGTGCAAGCGTTGTCCGGATTTATTGGGCGTAAAGAGCTCGTAGGCGGTTTGATAAGTCGGGTGTGAAACCTCCAGGCTCAACCTGGAGCCGCCACTCGATACTGTCATGACTAGAATTCGGTAGGGGACCACGGAATTCC	NR_112972.1	Aciditerrimonas ferrireducens	91.67
r25	26	0.755155	genus*	0.988993	Actinobacteriota	Acidimicrobiia	Microtrichales	Ilumatobacteraceae	uncultured Ilumatobacteraceae	TGGGGAATCTTGCACAATGGGCGAAAGCCTGATGCAGCAACGCCGCGTGCGGGAAGAAGGCCCTCGGGTTGTAAACCGCTTTCAGAAGGAACGAAACTGACGGTACTTTCAGAAGAAGGTGCGGCCAACTACGTGCCAGCAGCCGCGGTGACACGTAGGCACCAAGCGTTGTCCGGATTTATTGGGCGTAAAGAGCTCGTAGGCGGTTCAGTAAGTCGGGTGTGAAAACTTTGGGCTTAACCCAAAGCGTGCATCCGATACTGCTGTGACTTGAGTTCGGTAGGGGAGTGGGGAATTCCT	MT825233.1	Ilumatobacter fluminis	96.67
r26	24	0.697067	genus	0.890673	Actinobacteriota	Acidimicrobiia	Microtrichales	Ilumatobacteraceae	Ilumatobacter	TGGGGAATATTGCACAATGGGCGAAAGCCTGATGCAGCAACGCCGCGTGCGGGAAGAAGGCCCTAGGGTTGTAAACCGCTTTCAGCAGGGAAGAAACTGACGGTACCTGCAGAAGAAGGTGCGGCCAACTACGTGCCAGCAGCCGCGGTGACACGTAGGCATCAAGCGTTGTCCGGATTTATTGGGCGTAAAGAGCTCGTAGGCGGTTCAGTAAGTCGGGTGTGAAAACTCTGGGCTCAACCCAGAGACGCCACCCGATACTGCTGTGACTTGAGTACGGTAGGGGAGTGGGGAATTCCT	MN492504.1	Ilumatobacter fluminis	97
r27	23	0.668022	species*	0.885506	Actinobacteriota	Acidimicrobiia	uncultured Acidimicrobiia	uncultured Acidimicrobiia	uncultured Acidimicrobiia	TAGGGAATCTTGCGCAATGGGCGAAAGCCTGACGCAGCGACGCCGCGTGCGGGATGAAGGCCTTCGGGTCGTAAACCGCTTTCAGCAGGGACGAAATTGACGGTACCTGCAGAAGAAGGCCCGGCCAACTACGTGCCAGCAGCCGCGGTGATACGTAGGGGTCTAGCGTTGTCCGGAATCATTGGGCGTAAAGAGCTCGTAGGCGGTTCGGCAAGTCGGATGTGAAATCTCCACGCTCAACGTGGAGGGGCCATTCGAAACTGCCGTGACTCGAGTCCGGTAGGGGAGTGCGGAATTCCC	MT636562.1	Ilumatobacter fluminis	90.94
r28	6	0.174267	genus*	0.878702	Actinobacteriota	Acidimicrobiia	Microtrichales	Ilumatobacteraceae	uncultured Ilumatobacteraceae	TGGGGAATCTTGCCCAATGGGCGAAAGCCTGAGGCAGCAACGCCGCGTGCGGGAAGAAGGCCCTCGGGTTGTAAACCGCTTTCAGCAGGAACGAAAATGACGGTACCTGCAGAAGAAGGTGCGGCCAACTACGTGCCAGCAGCCGCGGTGATACGTAGGCACCAAGCGTTGTCCGGATTTATTGGGCGTAAAGAGCTCGTAGGCGGTTCGGTTAGTCGGGTGTGAAAACTTTGGGCTCAACTCAAAGACTGCACCCGATACTGCTGTGACTTGAGTCCGGTAGGGGAGTGGGGAATTCCT	MT825233.1	Ilumatobacter fluminis	96.33
r29	9	0.2614	species*	0.911791	Actinobacteriota	uncultured Actinobacteriota	uncultured Actinobacteriota	uncultured Actinobacteriota	uncultured Actinobacteriota	TGGGGAATCTTGCGCAATGGGCGAAAGCCTGACGCAGCGACGCCGCGTGGGGGATGAAGGCCCTCGGGTTGTAAACCCCTTTCGGCGGGGACGAAGCGAAAGTGACGGTACCCGCAGAAGAAGTCCCGGCTAACTACGTGCCAGCAGCCGCGGTAAGACGTAGGGGACGAGCGTTGTCCGGATTGATTGGGCGTAAAGCGCGCGCAGGCGGTCGTGCAAGTCGGTTGTGAAAACCCGGGGCTCAACCCCGGGCCTGCATCCGATACTGCTCGACTAGAGGCAGGTAGGGGAGATCGGAAT	NR_074501.1	Acidothermus cellulolyticus	88.45
r30	6	0.174267	order	0.911121	Actinobacteriota	Actinobacteria	Frankiales			TGGGGAATATTGCGCAATGGGCGAAAGCCTGACGCAGCGACGCCGCGTGAGGGACGAAGGCCTTCGGGTTGTAAACCTCTTTCAGCAGGGACGAAGCGAAAGTGACGGTACCTGCAGAAGAAGCACCGGCCAACTACGTGCCAGCAGCCGCGGTAATACGTAGGGTGCAAGCGTTGTCCGGAATTATTGGGCGTAAAGAGCTCGTAGGCGGTCTGTTGCGTCGGCTGTGAAAACCCGGGGCTCAACCCCGGGCCTGCAGCCTCCACGCGGCGTTGCTGGGTCAGGCTTGCGCCCATTGCC	NR_159195.1	Frankia asymbiotica	98.46
r31	65	1.88789	genus	0.999745	Actinobacteriota	Actinobacteria	Frankiales	Acidothermaceae	Acidothermus	TGGGGAATATTGCGCAATGGGCGAAAGCCTGACGCAGCGACGCCGCGTGGGGGATGAAGGCCTTCGGGTTGTAAACCCCTTTCAGCAGGGACGAAGCGAGAGTGACGGTACCTGCAGAAGAAGCGCCGGCTAACTACGTGCCAGCAGCCGCGGTAACACGTAGGGCGCAAGCGTTGTCCGGAATTATTGGGCGTAAAGAGCTCGTAGGCGGTCTGTTGCGTCCGCTGTGAAAACTCGGGGCTTAACCCCGAGCCTGCAGTGGATACGGGCAGACTAGAGGTAGGTAGGGGAGAATGGAAT	KR184502.1	Kineosporia sp.	95
r32	6	0.174267	family	0.990284	Actinobacteriota	Actinobacteria	Streptomycetales	Streptomycetaceae		TGGGGAATATTGCGCAATGGGGGAAACCCTGACGCAGCAACGCCGCGTGAGGGATGAAGGCCTTCGGGTTGTAAACCTCTTTCAGCAGGGAAGAAGCGCAAGTGACGGTACCTGCAGAAGAAGCACCGGCTAACTCTGTGCCAGCAGCCGCGGTAATACAGAGGGTGCGAGCGTTGTCCGGAATTATTGGGCGTAAAGAGCTCGTAGGCGGCTTGTCGCGTCGGATGTGAGAGCCCGGGGCTTAACCCCGGGTCTGCATTCGATACGGGCGGGCTAGAGTGTGGTAGGGAGATCGGAATT	NR_041419.1	Streptacidiphilus jiangxiensis	96.01
r33	7	0.203311	phylum	0.9288	Actinobacteriota					TGGGGAATATTGGACAATGGGCGAAAGCCTGATCCAGCAACGCCGCGTGAGGGATGACGGCCTTCGGGTTGTAAACCTCTTTCAGTAGGGACGAAGCGCAAGTGACGGTACCTACAGAAGAAGCACCGGCTAACTACGTGCCAGCAGCCGCGGTAATACGTAGGGGGCAAGCGTTGTCCGGAATCATTGGGCGTAAAGCGCGTGTAGGCGGCTAGGTAAGTCTGCTCTGAAAGCCCGGGGCTCAACCCCGGGAGGCGGGTGGATACTGTCTAGCTCGAGTCCGGAAGAGGAGTGTGGAAT	MH430523.2	Streptomyces alkaliterrae	92.86
r34	4	0.116178	class	0.999746	Actinobacteriota	Actinobacteria				TGGGGAATATTGCACAATGGGCGAAAGCCTGATGCAGCGACGCCGCGTGAGGGATGACGGCCTTCGGGTTGTAAACCTCTTTCAGCAGGGAAGAAGCGAAAGTGACGGTACCTGCAGAAGAAGCGCCGGCTAACTACGTGCCAGCAGCCGCGGTAATACGTAGGGCGCAAGCGTTGTCCGGAATTATTGGGCGTAAAGAGCTCGTAGGCGGTCTGTCGCGTCGAATGTGAAAACCCGGGGCTCAACTCCGTAAGGTCAATGGAAACTGGTATTCTTGAGTGCAGGAGAGGAAAGTGGAAT	MT525239.1	Streptomyces aurantiacus	98.4
r35	16	0.464711	species*	0.96826	Actinobacteriota	uncultured Actinobacteriota	uncultured Actinobacteriota	uncultured Actinobacteriota	uncultured Actinobacteriota	TGGGGAATATTGCACAATGGGCGAAAGCCTGATGCAGCGACGCCGCGTGAGGGATGAAGGCCTTCGGGTCGTAAACCTCTTTCGGCAGGGACGAAGCGATCAGTGACGGTACCTGCAGAAGAAGCCCCGGCTAACTACGTGCCAGCAGCCGCGGTAAGACGTAGGGGGCGAGCGTTGTCCGGATTTATTGGGCGTAAAGCGTGCGTAGGCGGCTGCGCAAGTCGGGTGTGAAACCCCGGGGCTCAACCCCGGAACTGCATCCGATACTGCGTGGCTAGAGGTAGGTAGGGGAGATCGGAA	MW363141.1	Streptomyces venezuelae	90.73
r36	3	0.0871333	phylum	0.748289	Actinobacteriota					TGGGGAATATTGCGCAATGGGCGAAAGCCTGACGCAGCGACGCCGCGTGGGGGATGAAGGCCTTCGGGTTGTAAACCCCTTTCAGCAGGGACGAAGCGAAAGTGACGGTACCTGCAGAAGAAGCGCCGGCTAACTACGTGCCAGCAGCCGCGGTAACACGTAGGGCGCAAGCGTTGTTCGGAATTACTGGGCGTAAAGGGCGCGTAGGCGGCCTTGTTTGTCAGGCGTGAAAGCCCTGGGCTCAACCTGGGAGGTGCGTTTGGGACGGCAAGGCTAGAGTTCGGGAGAGGAGAGTGGAAT	MT279870.1	Actinotalea ferrariae	89.04
r37	35	1.01656	family	0.999969	Actinobacteriota	Actinobacteria	Micrococcales	Microbacteriaceae		TGGGGAATATTGCACAATGGGCGCAAGCCTGATGCAGCAACGCCGCGTGAGGGACGACGGCCTTCGGGTTGTAAACCTCTTTTAGTAGGGAAGAAGCGAAAGTGACGGTACCTGCAGAAAAAGCACCGGCTAACTACGTGCCAGCAGCCGCGGTAATACGTAGGGTGCAAGCGTTATCCGGAATTATTGGGCGTAAAGAGCTCGTAGGCGGTTTGTCGCGTCTGCTGTGAAAACTGGAGGCTCAACCTCCAGCCTGCAGTGGGTACGGGCAAACTAGAGTGCGGTAGGGGAGATTGGAAT	MF524261.1	Salinibacterium sp.	100
r38	10	0.290444	family	0.768616	Actinobacteriota	Acidimicrobiia	Microtrichales	Ilumatobacteraceae		TGGGGAATCTTGCACAATGGGCGAAAGCCTGATGCAGCAACGCCGCGTGCGGGAAGAAGGCCTTAGGGTTGTAAACCGCTTTCAGCAGGGAAGAAGATGACGGTACCTGTAGAAGAAGGTGCGGCCAACTACGTGCCAGCAGCCGCGGTGACACGTAGGCACCAAGCGTTGTCCGGATTTATTGGGCGTAAAGAGCTCGTAGGCGGCTTGTCGCGTCGACTGTGAAAACCCGTGGCTCAACCATGTGGTCTGCAGTCGATACGGGCAGGCTAGAATTCGGTAGGGGAGACTGGAATTCCT	MW295521.1	Luedemannella flava	91.15
r39	31	0.900378	family	0.999491	Actinobacteriota	Actinobacteria	Micromonosporales	Micromonosporaceae		TGGGGAATATTGCACAATGGGCGGAAGCCTGATGCAGCGACGCCGCGTGAGGGATGACGGCCTTCGGGTTGTAAACCTCTTTCGACGGGGACGAAGGGTGACTGACGGTACCCGGAGAAGAAGCGCCGGCCAACTACGTGCCAGCAGCCGCGGTAAGACGTAGGGCGCGAGCGTTGTCCGGATTTATTGGGCGTAAAGAGCTCGTAGGCGGCTTGTTGCGTCGACTGTGAAAACCTGCGGCTCAACCGCATGGTCTGCAGTCGATACGGGCAGGCTAGAGTTCGGTAGGGGAGACTGGAA	MH479102.1	Micromonospora peucetia	96
r40	5	0.145222	phylum	0.998196	Actinobacteriota					TGGGGAATATTGCACAATGGGCGAAAGCCTGATGCAGCGACGCCGCGTGAGGGATGACGGCCTTCGGGTTGTAAACCTCTTTCAGCAGGGACGAAGCGAAAGTGACGGTACCTGCAGAAGAAGCACCGGCCAACTACGTGCCAGCAGCCGCGGTAATACGTAGGGGGCAAGCGTTGTCCGGATTTACTGGGCGTAAAGCGCGTGTAGGCGGCCACGCAGGTCCGTTGTGAAAACTGGAGGCTCAACTTCCAGACGTCGACGGAAACCGTGTGGCTAGAGTCCGGAAGAGGAGAGTGGCGG	LN827924.1	Rhodococcus opacus	94.38
r41	3	0.0871333	family	0.984061	Actinobacteriota	Actinobacteria	Propionibacteriales	Nocardioidaceae		TGGGGAATATTGGACAATGGGCGAAAGCCTGATCCAGCAACGCCGCGTGAGGGATGACTGCCTTCGGGTTGTAAACCTCTTTCAGCAGGGACGAAGCGAAAGTGACGGTACCTGCAGAAGAAGCACCGGCCAACTACGTGCCAGCAGCCGCGGTAATACGTAGGGTGCGAGCGTTGTCCGGAATTATTGGGCGTAAAGGGCTCGTAGGCGGTTTGTTGCGTCGGGAGTGAAAACTCAGGGCTCAACTCTGGAACTGCATCTGAAACTGGGTATCTTGAGGACAGGAGAGGAAAGTGGAAT	KP196831.1	Marmoricola bigeumensis	98.8
r42	2	0.0580889	species	0.858692	Actinobacteriota	Actinobacteria	Propionibacteriales	Nocardioidaceae	Nocardioides	TGGGGAATATTGGACAATGGGCGGAAGCCTGATCCAGCAACGCCGCGTGAGGGATGACGGCCTTCGGGTTGTAAACCTCTTTCGCCTGTGACGAAGCGCAAGTGACGGTAACAGGTAAAGAAGCACCGGCCAACTACGTGCCAGCAGCCGCGGTAATACGTAGGGTGCGAGCGTTGTCCGGAATTATTGGGCGTAAAGGGCTCGTAGGCGGTCTGTCGCGTCGGGAGTGAAAACGCCGTGCTTAACACGGCGCTTGCTTTCGATACGGGCAGACTAGAGGTATTCAGGGGAGAACGGAAT	NR_041526.1	Nocardioides exalbidus	99.67
r43	27	0.7842	genus	0.998282	Actinobacteriota	Actinobacteria	Propionibacteriales	Nocardioidaceae	Nocardioides	TGGGGAATATTGGACAATGGGCGGAAGCCTGATCCAGCAACGCCGCGTGAGGGATGACGGCCTTCGGGTTGTAAACCTCTTTCAGCACAGACGAAGCGCCCGTTGTGGGTGGTGACGGTATGTGCAGAAGAAGCACCGGCCAACTACGTGCCAGCAGCCGCGGTAATACGTAGGGTGCGAGCGTTGTCCGGAATTATTGGGCGTAAAGGGCTCGTAGGCGGTTTGTCGCGTCGGGAGTGAAATCCACTGGCTTAACTGGTGGCTTGCTTTCGATACGGGCAGACTGGAGGTATGCAGGGG	KY122003.1	Nocardioides sp.	100
r44	8	0.232356	phylum	0.998414	Actinobacteriota					TGGGGAATATTGCGCAATGGGCGAAAGCCTGACGCAGCGACGCCGCGTGAGGGATGAAGGCCTTCGGGTTGTAAACCTCTTTCAGCAGGGAAGAAGCGCAAGTGACGGTACCTGCAGAAGAAGCACCGGCTAACTACGTGCCAGCAGCCGCGGTAATACGTAGGGTGCAAGCGTTGTCCGGAATTATTGGGCGTAAAGAGCGTGTAGGCGGCCAGATAGGTCTGTTGTGAAAACTCGAGGCTCAACCTCGAGACGCCGATGGAAACCATCTGGCTAGAGTCCGGAAGAGGAGAATGGAAT	KU258238	Sporichthya polymorpha	91.36
r45	33	0.958466	species*	0.923728	Actinobacteriota	Actinobacteria	Frankiales	Acidothermaceae	Acidothermus	TGGGGAATATTGCGCAATGGGGGAAACCCTGACGCAGCGACGCCGCGTGCGGGATGAAGGCCTTCGGGTTGTAAACCGCTTTCAGCAGGGACGAAGCGGAAGTGACGGTACCTGCAGAAGAAGCGCCGGCTAACTACGTGCCAGCAGCCGCGGTAACACGTAGGGCGCGAGCGTTGTCCGGAATTATTGGGCGTAAAGAGCTCGTAGGCGGCCTGTTGCGTCCGCTGTGAAAGCCCGGGGCTTAACCCCGGGTCGGCAGTGGATACGGGCAGGCTAGAGGTAGGTAGGGGAGAATGGAAT	OK643569.1	Actinomadura sp.	95.33
r46	2	0.0580889	phylum	0.991883	Actinobacteriota					CTAGGAATCTTGCGCAATGGACGAAAGCCTGACGCAGCGACGCCGCGTGCGGGATGAAGGCCCTAGGGTCGTAAACCGCTTTCAGCAGGGACGAAACTGACGGTACCTGCAGAAGAAGCCCCGGCCAACTACGTGCCAGCAGCCGCGGTAATACGTAGGGGGCGAGCGTTGTCCGGATTTATTGGGCGTAAAGAGCTCGTAGGCGGCTTGTCGCGTCTGTCGTGAAAGCCCGGGGCTTAACTCCGGGTCTGCGGTGGATACGGGCAGGCTAGAGGCAGGTAGGGGAGAATGGAATTCCCG	NR_114408.1	Thermostaphylospora chromogena	92.57
r47	5	0.145222	genus*	0.999998	Actinobacteriota	Coriobacteriia	uncultured Coriobacteriia	uncultured Coriobacteriia	uncultured Coriobacteriia	TGGGGAATTTTGCGCAATGGGCGAAAGCCTGACGCAGCAACGCCGCGTGCGGGATGAAGGCTCTCGGGTCGTAAACCGCTTTCAGCAGGGATGAAATTGACAGTACCTGCAGAAGAAGCCCCGGCTAAATACGTGCCAGCAGCCGCGGTAATACGTATGGGGCAAGCGTTATCCGGATTCATTGGGCGTAAAGAGCGCGTAGGCGGATTGTTAAGCGAGATGTGAAAACCGGGGCTCAACCCGCGGCCTGCATCTCGAACTGGCAGTCTTGAGTCTGGTAGAGGAAAGTGGAATTCCCAG	NR_148574.1	Raoultibacter timonensis	88.37
r48	13	0.377578	genus*	0.999659	Actinobacteriota	uncultured Actinobacteriota	uncultured Actinobacteriota	uncultured Actinobacteriota	uncultured Actinobacteriota	TGGGGAATCTTGCGCAATGGGCGAAAGCCTGACGCAGCGACGCCGCGTGGGGGATGAAGGCCCTCGGGTTGTAAACCCCTTTCGGCAGGGACGAAGCGATCGTGACGGTACCTGCAGAAGAAGCCTCGGCTAACTACGTGCCAGCAGCCGCGGTAAGACGTAGGAGGCGAGCGTTGTCCGGATTCATTGGGCGTAAAGAGCACGCAGGCGGTTTGGCAAGTCGGATGTGAAAACCCGAGCTCAACTTCGGGCCTGCATCCGAAACTGCCCGACTAGAGGTAGGTAGGGGAGATCGGAATT	MK025996.1	Nitriliruptor sp.	88.41
r49	76	2.20738	order	0.999999	Actinobacteriota	Thermoleophilia	Gaiellales			TGGGGAATCTTGCGCAATGGGCGAAAGCCTGACGCAGCGACGCCGCGTGAGGGAAGAAGGCCTTCGGGTTGTAAACCTCTTTCAGGAGGGACGAAGCCACTCGGGTTAATAGCCCAGAGGGTGACGGTACCTCCAGAAGAAGCCCCGGCTAACTACGTGCCAGCAGCCGCGGTAATACGTAGGGGGCTAGCGTTGTCCGGATTTATTGGGCGTAAAGAGCGTGTAGGCGGCCAGGTAGGTCTGCTGTGAAAACTCGAGGCTCAACCTCGAGACGTCGGCGGAAACCATCTGGCTAGAGTC	NR_118138.1	Gaiella occulta	95.33
r50	32	0.929422	order	0.999974	Actinobacteriota	Thermoleophilia	Gaiellales			TGGGGAATCTTGCGCTAATGCGGGAAACCGTGACGCAGCGACGCCGCGTGGGGGAAGAAGGCCTTCGGGTTGTAAACCTCTTTCAGGAGGGACGAAGCTACTCGGGTGAATAGCCCAGAGGGTGACGGTACCTCCAGAAGAAGCCCCGGCTAACTACGTGCCAGCAGCCGCGGTAATACGTAGGGGGCAAGCGTTGTCCGGATTTATTGGGCGTAAAGAGCGTGTAGGCGGCCTGACAGGTCTGCTGTGAAAACTCGAGGCTCAACCTCGAGATGTCGGCGGAAACCGTCTGGCTAGAGT	NR_118138.1	Gaiella occulta	93
r51	24	0.697067	genus*	0.785473	Actinobacteriota	Thermoleophilia	Gaiellales	uncultured Gaiellales	uncultured Gaiellales	TGGGGAATCTTGCGCAATGGGCGAAAGCCTGACGCAGCGACGCCGCGTGCGGGAAGAAGGCCTTCGGGTTGTAAACCGCTTTCAGGAGGGACGAAGCCACTCGGGTTAACAGCCCAGAGGGTGACGGTACCTCCAGAAGAAGCCCCGGCTAACTACGTGCCAGCAGCCGCGGTAATACGTAGGGGGCAAGCGTTGTCCGGATTTATTGGGCGTAAAGCGCGTGTAGGCGGCCATGCAGGTCCGTTGTGAAAACTCGAGGCTCAACCTCGAGACGTCGGTGGAAACCGCATGGCTAGAGTC	NR_118138.1	Gaiella occulta	94
r52	22	0.638978	genus*	0.893073	Actinobacteriota	Thermoleophilia	Gaiellales	uncultured Gaiellales	uncultured Gaiellales	TGGGGAATCTTGCGCAATGGGCGAAAGCCTGACGCAGCGACGCCGCGTGAGGGAAGAAGGCCTTCGGGTTGTAAACCTCTTTCAGGAGGGACGAAGCCACTCGGGTGAATAGCCCAGAGGGTGACGGTACCTCCAGAAGAAGCCCCGGCTAACTACGTGCCAGCAGCCGCGGTAATACGTAGGGGGCAAGCGTTGTCCGGATTTATTGGGCGTAAAGAGCGTGTAGGCGGCCTGAAAGGTCAGCTGTGAAAACTCGAGGCTCAACCTCGAGACGTCGGTTGAAACCATCTGGCTAGAGTC	NR_118138.1	Gaiella occulta	94.67
r53	25	0.726111	genus	0.724074	Actinobacteriota	Thermoleophilia	Solirubrobacterales	Solirubrobacteraceae	Conexibacter	TGGGGAATCTTGCGCAATGCGCGAAAGCGTGACGCAGCAACGCCGCGTGGGGGAAGAAGGCCTTCGGGTTGTAAACCCCTTTCAGGAGGGACGAAGGCCGGGTCGTTAATAGCGGCTCCGGTTGACGGTACCTCCACAAGAAGCCCCGGCTAACTACGTGCCAGCAGCCGCGGTAATACGTAGGGGGCAAGCGTTGTCCGGAATCATTGGGCGTAAAGAGCGTGTAGGCGGCTCGGTAAGTCCGCTGTGAAAGTCCAGGGCTCAACCCTGGAATGCCGGTGGAAACTGTCGAGCTAGAGT	MT605221.1	Conexibacter sp.	92.72
r54	14	0.406622	genus	0.974954	Actinobacteriota	Thermoleophilia	Solirubrobacterales	Solirubrobacteraceae	Conexibacter	TGGGGAATCTTGCGCAATGCGCGAAAGCGTGACGCAGCAACGCCGCGTGCGGGAAGACGGCCCTCGGGTTGTAAACCGCTTTCAGTTGGGACGAAGCCTGTCTGGTGAATAGCCAGTGCAGGTGACGGTACCTTCAGAAGAAGCCCCGGCTAACTACGTGCCAGCAGCCGCGGTAATACGTAGGGGGCAAGCGTTGTCCGGAATCATTGGGCGTAAAGCGCGTGTAGGCGGCTTGGTAAGTCTGCTCTGAAAGCCCGGGGCTCAACCCTGGGAGGCGGGTGGATACTGCCGAGCTCGAGT	LC546433.1	Conexibacter sp.	94.68
r55	7	0.203311	family	0.882991	Actinobacteriota	Thermoleophilia	Solirubrobacterales	Solirubrobacteraceae		TGGGGAATCTTGCGCAATGCGCGAAAGCGTGACGCAGCAACGCCGCGTGGGGGAAGAAGGCCTTCGGGTTGTAAACCCCTTTCAGTTGGGACGAAGCTTCGCCGGTGAATAGCCGGCTGGAGTGACGGTACCTTCAGAAGAAGCCCCGGCTAACTACGTGCCAGCAGCCGCGGTAATACGTAGGGGGCTAGCGTTGTCCGGAATTATTGGGCGTAAAGCGCGCGCAGGCGGTCCTTTAAGTCTGATGTGAAAGCCCACGGCTCAACCGTGGAGGGTCATTGGAAACTGGGGGACTTGAGT	MT605221.1	Conexibacter sp.	92.71
r56	13	0.377578	species*	0.96424	Actinobacteriota	Thermoleophilia	Solirubrobacterales	uncultured Solirubrobacterales	uncultured Solirubrobacterales	TGGGGAATCTTGCGCAATGCGCGAAAGCGTGACGCAGCAACGCCGCGTGAGGGAAGACGGCCTTCGGGTTGTAAACCTCTTTCAGGAGGGACGAAGGTTCAGGCGCGAATAGCGTCCTGGACTGACGGTACCTCCAGAAGAAGCTCCGGCTAACTACGTGCCAGCAGCCGCGGTAATACGTAGGGAGCTAGCGTTGTCCGGAATCATTGGGCGTAAAGCGCGCGTAGGCGGCCCGGTAAGTCCGCTGTGAAAGTCAAAGGCTCAACCTTTGAATGTCAGCGGATACTGCCGGGCTAGAGT	OK576622.1	Solirubrobacter sp.	92.03
r57	3	0.0871333	class	0.798999	Chloroflexi	Anaerolineae				TGGGGAATCTTGCACAATGCGCGAAAGCGTGATGCAGCAACGCCGCGTGGGGGAAGAAGGCCTTCGGGTTGTAAACCCCTTTCAGTTGGGACGAAGCTTCGTCGGTGAATAGCCGGCTGGAGTGACGGTACCTTCACAAGAAGCCCCGGCTAACTACGTGCCAGCAGCCGCGGTAAAACGTAGGAGGCAAGCGTTATCCGGATTCACTGGGCGTAAAGCGCGTGCAGGCGGTGCGGTAAGTTGGGCGTGAAATCTCCCGGCTCAACTGGGAGAGGTCGTCCAATACTACCGTACTTGAGA	FJ459990.1	Solirubrobacter sp.	94.61
r58	25	0.726111	genus	0.982934	Firmicutes	Bacilli	Bacillales	Bacillaceae	Bacillus	TAGGGAATCTTCCGCAATGGACGAAAGTCTGACGGAGCAACGCCGCGTGAGTGATGAAGGCTTTCGGGTCGTAAAACTCTGTTGTTAGGGAAGAACAAGTGCTAGTTGAATAAGCTGGCACCTTGACGGTACCTAACCAGAAAGCCACGGCTAACTACGTGCCAGCAGCCGCGGTAATACGTAGGTGGCAAGCGTTATCCGGAATTATTGGGCGTAAAGCGCGCGCAGGTGGTTTCTTAAGTCTGATGTGAAAGCCCACGGCTCAACCGTGGAGGGTCATTGGAAACTGGGAGACTTGAG	OQ411311.1	Bacillus paramycoides	100
r59	20	0.580889	species*	0.77089	Chloroflexi	uncultured Chloroflexi	uncultured Chloroflexi	uncultured Chloroflexi	uncultured Chloroflexi	TGGGGAATCTTGCACAATGGGCGAAAGCCTGATGCAGCGACGCCGCGTGAGGGATGACGGCCTTCGGGTTGTAAACCTCTTTTGTCAGGGACGATGATGACGGTACCTGACGAATAAGCCACGGCTAACTACGTGCCAGCAGCCGCGGTAATACGTAGGTGGCAAGCGTTGTCCGGATTTACTGGGCGTAAAGAGCGCGCAGGCGGTCGTTCAAGTCCCGTGTGAAAGCCCCCGATCAACTGGGGAGGGTCACGGGATACTGATCGACTCGAAGGCAGGAGAGGGTAGTGGAATTCCCGG	EU373414.1	Bacillus pumilus	86.18
r60	19	0.551844	family	0.709317	Firmicutes	Bacilli	Bacillales	Bacillaceae		TGGGGAATATTGCGCAATGGGGGGAACCCTGACGCAGCGACGCCGCGTGCGGGATGAAGGCCTTCGGGTTGTAAACCGCTTTCACCAGGGGCGAAGCGAGAGTGACGGTACCTGGGGAAGAAGCGCCGGCTAACTACGTGCCAGCAGCCGCGGTAATACGTAGGTGGCAAGCGTTGTCCGGAATTATTGGGCGTAAAGCGCGCGCAGGCGGTCCTTTAAGTCTGATGTGAAAGCCCACGGCTCAACCGTGGAGGGTCATTGGAAACTGGGGAACTTGAGTGCAGAAGAGGATAGTGGAAT	EU373414.1	Bacillus pumilus	90.67
r61	108	3.1368	genus	0.977961	Firmicutes	Bacilli	Bacillales	Bacillaceae	Bacillus	TAGGGAATCTTCCGCAATGGACGAAAGTCTGACGGAGCAACGCCGCGTGAGTGATGAAGGTTTTCGGATCGTAAAACTCTGTTGTTAGGGAAGAACAAGTACGAGAGTAACTGCTCGTACCTTGACGGTACCTAACCAGAAAGCCACGGCTAACTACGTGCCAGCAGCCGCGGTAATACGTAGGTGGCAAGCGTTGTCCGGAATTATTGGGCGTAAAGCGCGCGCAGGCGGTCCTTTAAGTCTGATGTGAAAGCCCACGGCTCAACCGTGGAGGGTCATTGGAAACTGGGGGACTTGAGT	OP897006.1	Niallia nealsonii	100
r62	27	0.7842	genus	0.998909	Firmicutes	Bacilli	Bacillales	Bacillaceae	Bacillus	TAGGGAATCTTCCGCAATGGACGAAAGTCTGACGGAGCAACGCCGCGTGAGTGATGAAGGCTTTCGGGTCGTAAAACTCTGTTGTTAGGGAAGAACAAGTACAAGAGTAACTGCTTGTACCTTGACGGTACCTAACCAGAAAGCCACGGCTAACTACGTGCCAGCAGCCGCGGTAATACGTAGGTGGCAAGCGTTATCCGGAATTATTGGGCGTAAAGCGCGCGCAGGCGGTTTCTTAAGTCTGATGTGAAAGCCCACGGCTCAACCGTGGAGGGTCATTGGAAACTGGGGAACTTGAGT	CP117689.1	Priestia megaterium	100
r63	4	0.116178	domain	0.999964						TGGGGAATTTTGGGCAATGGGCGAAAGCCTGACCCAGCAATGCCGCGTGAACGATGAAGTCCTTCGGGATGTAAAGTTCGGAAGTAAGGAACGAAAAGCTATAGGATAATACCCTGTAGTGCTGACGGTACCTTATCTAAGCCCGGCTAACTACGTGCCAGCAGCCGCGGTAATACGTAGGGGGCAAGCGTTGTCCGGAATTATTGGGCGTAAAGCGCGCGCAGGCGGCTTTGTAAGTCTGTCGTTTAAGTTCGGGGCTCAACCCCGTGTCGCGATGGAAACTGCAAGGCTTGAGTACAG	OL376448.1	Paenibacillus curdlanolyticus	85.81
r64	2	0.0580889	genus	0.806592	Firmicutes	Bacilli	Paenibacillales	Paenibacillaceae	Paenibacillus	TAGGGAATCTTCCGCAATGGACGCAAGTCTGACGGAGCAACGCCGCGTGAGTGATGAAGGTTCTCGGATCGTAAAGCTCTGTTGCCAGGGAAGAACAGCTGGGGGAGTAACTGCCCTCGGCATGACGGTACCTGAGAAGAAAGCCCCGGCTAACTCCGTGCCAGCAGCCGCGGTAACACGGGGGGAGCAAGCGTTGTTCGGAATTACTGGGCGTAAAGGGTGTCTAGGCGGTCAGGTAAGTGAGATGTGAAATCCCCGGCTTACCCGGGGACCTGCATTTCATACTGCTTGGCTTGAGTA	NR_024752.1	Paenibacillus koleovorans	95.87
r65	100	2.90444	genus*	0.78714	Proteobacteria	Alphaproteobacteria	Rhizobiales	Xanthobacteraceae	uncultured Xanthobacteraceae	TGGGGAATATTGGACAATGGGCGCAAGCCTGATCCAGCCATGCCGCGTGGGTGATGAAGGCCTTAGGGTTGTAAAGCCCTTTCGGCGGGGAAGATAATGACGGTACCCGCAGAAGAAGCCCCGGCTAACTTCGTGCCAGCAGCCGCGGTAATACGAAGGGGGTTAGCGTTGCTCGGAATCACTGGGCGTAAAGCGCACGTAGGCGGATTGCTAAGTCAGGGGTGAAATCCTGGAGCTCAACTCCAGAACTGCCTTTGATACTGGCGACCTTGAGTCCGGGAGAGGTGAGTGGAACTGCGA	EU571199.1	Paenibacillus sp.	98.67
r66	75	2.17833	genus*	0.946659	Proteobacteria	Alphaproteobacteria	Rhizobiales	Xanthobacteraceae	uncultured Xanthobacteraceae	TGGGGAATATTGGACAATGGGCGCAAGCCTGATCCAGCCATGCCGCGTGGGTGATGAAGGCCCTAGGGTTGTAAAGCCCTTTCGGCGGGGAAGATAATGACGGTACCCGCAGAAGAAGCCCCGGCTAACTTCGTGCCAGCAGCCGCGGTAATACGAAGGGGGCTAGCGTTGCTCGGAATCACTGGGCGTAAAGCGCACGTAGGCGGATTGCTAAGTCAGGGGTGAAATCCTGGAGCTCAACTCCAGAACTGCCTTTGATACTGGTGATCTTGAGTCCGGGAGAGGTGAGTGGAACTGCGA	EU571199.1	Paenibacillus sp.	99.33
r67	8	0.232356	genus*	0.893395	Proteobacteria	Alphaproteobacteria	Rhizobiales	Xanthobacteraceae	uncultured Xanthobacteraceae	TGGGGAATATTGGACAATGGGCGCAAGCCTGATCCAGCCATGCCGCGTGGGTGATGAAGGCCCTAGGGTTGTAAAGCCCTTTCGGCGGGGAAGATAATGACGGTACCCGCAGAAGAAGCCCCGGCTAACTTCGTGCCAGCAGCCGCGGTAATACGAAGGGGGCTAGCGTTGCTCGGAATCACTGGGCGTAAAGCGCACGTAGGCGGATTGTTAAGTCAGGGGTGAAATCCTGGAGCTCAACTCCAGAACTGCCTTTGATACTGAGAGGCTTGAATGCGGGAGAGGATAGTGGAATTCCCA	EU571199.1	Paenibacillus sp.	97.29
r68	4	0.116178	genus*	0.804448	Proteobacteria	Alphaproteobacteria	Rhizobiales	Xanthobacteraceae	uncultured Xanthobacteraceae	TGGGGAATTTTGGACAATGGGGGCAACCCTGATCCAGCCATGCCGCGTGAGTGAAGAAGGCCTTCGGGTTGTAAAGCCCTTTCGGCGGGGAAGATAATGACGGTACCCGCAGAAGAAGCCCCGGCTAACTTCGTGCCAGCAGCCGCGGTAATACGAAGGGGGCTAGCGTTGCTCGGAATCACTGGGCGTAAAGCGCACGTAGGCGGATTGCTAAGTCAGGGGTGAAATCCTGGAGCTCAACTCCAGAACTGCCTTTGATACTGGGGATCTCGAGTTCGGGAGAGGTGAGTGGAACTGCGA	EU571199.1	Paenibacillus sp.	96.33
r69	8	0.232356	genus	0.999876	Firmicutes	Bacilli	Paenibacillales	Paenibacillaceae	Paenibacillus	TAGGGAATCTTCCGCAATGGGCGAAAGCCTGACGGAGCAATGCCGCGTGAGTGATGAAGGTTTTCGGATCGTAAAGCTCTGTTGCCAGGGAAGAACGCTTGGGAGAGTAACTGCTCTCAAGGTGACGGTACCTGAGAAGAAAGCCCCGGCTAACTACGTGCCAGCAGCCGCGGTAATACGTAGGGGGCAAGCGTTGTCCGGAATTATTGGGCGTAAAGCGCGCGCAGGCGGTCATTTAAGTCTGGTGTTTAATCCCGGGGCTCAACCCCGGATCGCACTGGAAACTGGGTGACTTGAGTG	OQ325236.1	Paenibacillus xylanexedens	100
r70	61	1.77171	genus	0.999954	Firmicutes	Clostridia	Clostridiales	Clostridiaceae	Clostridium sensu stricto 13	TGGGGAATATTGCGCAATGGGGGAAACCCTGACGCAGCAACGCCGCGTGAATGATGAAGGCCTTCGGGTTGTAAAGTTCTGTCTTCTGGGACGATAATGACGGTACCAGAGGAGGAAGCCACGGCTAACTACGTGCCAGCAGCCGCGGTAATACGTAGGTGGCAAGCGTTGTCCGGATTTACTGGGCGTAAAGGATGCGTAGGCGGACATTTAAGTCAGATGTGAAATACCCGAGCTTAACTTGGGTGCTGCATTTGAAACTGGGTGTCTAGAGTGCAGGAGAGGTAAGTGGAATTCCTA	CP015756.1	Clostridium estertheticum subsp. estertheticum	100
r71	3	0.0871333	species*	0.998728	Methylomirabilota	Methylomirabilia	Methylomirabilales	Methylomirabilaceae	uncultured Methylomirabilaceae	TGGGGAATATTGCGCAATGGGGGAAACCCTGACGCAGCAACGCCGCGTGAATGATGAAGGCCTTCGGGTTGTAAAGTTCTGTCTTCTGGGACGATAATGACGGTACCACCAGAGGAAGCCCCGGCAAACTACGTGCCAGCAGCCGCGGTAATACGTAGGGGGCGAGCGTTGTTCGGAATTACTGGGCGTAAAGAGCGCGTAGGCGGTCAAGTAAGTCAGGCGTGAAATCCCTCAGCTTAACTGAGGTTTGGCGCTTGAAACTATCTGACTTGAGTTTAGGAGAGGAGAGTGGAATTCCCA	CP015756.1	Clostridium estertheticum subsp. estertheticum	87.92
r72	27	0.7842	species*	0.825622	Firmicutes	Clostridia	Clostridiales	Clostridiaceae	Clostridium sensu stricto 9	TGGGGAATATTGCACAATGGGCGAAAGCCTGATGCAGCAACGCCGCGTGAGTGATGAAGGCCTTCGGGTTGTAAAACTCTGTCTTTGGGGACGATAATGACGGTACCCAAGGAGGAAGCCACGGCTAACTACGTGCCAGCAGCCGCGGTAATACGTAGGTGGCAAGCGTTGTTCGGATTTACTGGGCGTAAAGGATGCGTAGGTGGATATTTAAGTCAGATGTGAAATACCCGAGCTCAACTTGGGTGCTGCATTTGAAACTGGATATCTAGAGTGCAGGAGAGGTAAGTGGAATTCCTA	MH196458.1	Clostridium magnum	98.33
r73	10	0.290444	genus	0.715713	Firmicutes	Clostridia	Clostridiales	Clostridiaceae	Clostridium sensu stricto 12	TGGGGAATATTGCACAATGGGCGAAGGCCTGATGCAGCAACGCCGCGTGAGTGATGAAGGTCTTCGGATTGTAAAGCTCTGTCTTTGGGGACGATAATGACGGTACCCAAGGAGGAAGCCACGGCTAACTACGTGCCAGCAGCCGCGGTAATACGTAGGTGGCAAGCGTTGTCCGGATTTACTGGGCGTAAAGGGTGCGTAGGTGGATATTTAAGTCAGATGTGAAACCCCTGGGCTCAACTCAGGAACTGCATTTGAAACTGGATGTCTAGAGTGCGGGAGAGGTAAGTGGAATTCCTA	MT176110.1	Clostridium muellerianum	94.33
r74	3	0.0871333	phylum	0.702273	Firmicutes					TGGGGAATATTGCACAATGGGGGAAACCCTGATGCAGCAACGCCGCGTGAGTGATGACGGTCTTCGGATTGTAAAACTCTGTCTTCAGGGACGATAATGACGGTACCTGAGGAGGAAGCCACGGCTAACTACGTGCCAGCAGCCGCGGTAATACGTAGGGGGCAAGCGTTGTCCGGAATCATTGGGCGTAAAGAGCGTGTAGGCGGCTCGGTAAGTCCGCTCTGAAAGCCCGGGGCTCAACCCCGGGAGGCGGGCGGATACTGTCGGGCTAGAGTCCGGAAGAGGCGAGTGGAATTCCTG	MW553345.1	Clostridium quinii	87.75
r75	9	0.2614	family	0.999993	Firmicutes	Clostridia	Lachnospirales	Lachnospiraceae		TGGGGAATATTGCACAATGGGGGAAACCCTGATGCAGCGACGCCGCGTGAGTGAAGAAGTATTTCGGTATGTAAAGCTCTATCAGCAGGGAAGAAATTGACGGTACCTGACTAAGAAGCCCCGGCTAACTACGTGCCAGCAGCCGCGGTAATACGTAGGGGGCAAGCGTTATCCGGATTTACTGGGTGTAAAGGGAGCGTAGGTGGTTCGGTAAGTCAGATGTGAAAGCCCGGGGCTCAACCCCGGGACTGCATTTGAAACTATCGAACTAGAGTGCAGGAGAGGTAAGTGGAATTCCTA	LN868251.1	Clostridium sp.	98.33
r76	9	0.2614	genus	0.885627	Firmicutes	Clostridia	Peptostreptococcales-Tissierellales	Peptostreptococcaceae	Paraclostridium	TGGGGAATATTGCACAATGGGCGAAAGCCTGATGCAGCAACGCCGCGTGAGCGATGAAGGCCTTCGGGTCGTAAAGCTCTGTCCTCAAGGAAGATAATGACGGTACTTGAGGAGGAAGCCCCGGCTAACTACGTGCCAGCAGCCGCGGTAATACGTAGGGGGCTAGCGTTATCCGGAATTACTGGGCGTAAAGGGTGCGTAGGTGGTTTTTTAAGTCAGAAGTGAAAGGCTACGGCTCAACCGTAGTAAGCTTTTGAAACTGAAGAACTTGAGTGCAGGAGAGGAGAGTAGAATTCCTAG	MN646992.1	Paraclostridium benzoelyticum	99.67
r77	8	0.232356	genus	0.9999	Firmicutes	Desulfitobacteriia	Desulfitobacteriales	Desulfitobacteriaceae	Desulfosporosinus	TGGGGAATCTTCCGCAATGGACGAAAGTCTGACGGAGCAACGCCGCGTGTATGATGAAGGTCTTCGGATTGTAAAGTACTGTCTTTGGGGAAGAATGATCAGATTGAAAATATTGATTTGATATGACGGTACCCAAGGAGGAAGCCCCGGCTAACTACGTGCCAGCAGCCGCGGTAATACGTAGGGGGCAAGCGTTGTCCGGAATTATTGGGCGTAAAGGGCGCGTAGGCGGATAGTTAAGTCCGGTGTGAAAGATCAGGGCTCAACCCTGAGAGTGCATCGGAAACTGGTTATCTTGAG	NR_156976.1	Desulfosporosinus fructosivorans	97.67
r78	2	0.0580889	phylum	0.74871	Firmicutes					GGGGGGATCTTGGTCAATGGGGGAAACCCTGAACCAGCGACGCCGCGTGAGGGAAGAAGGTCTTTGGATCGTAAACCTCTTTTGCCAGGGAAGAAAGTAGGTGCAAGCCTACCTGACGGTACCTGGCGAATAAGCCCCGGCTAACTACGTGCCAGCAGCCGCGGTAATACGTAGGGGGCAAGCGTTGTCCGGAATTATTGGGCGTAAAGGGCGCGTAGGCGGATGTTTAAGTCCGGTGTGAAAGATCAGGGCTCAGCCCTGAGAGTGCATCGGAAACTGGGCATCTTGAGGACAGGAGAG	MT359230.1	Desulfosporosinus metallidurans	94.74
r79	4	0.116178	species*	0.99469	Chloroflexi	uncultured Chloroflexi	uncultured Chloroflexi	uncultured Chloroflexi	uncultured Chloroflexi	TCGGGAATTTTGCCCAATGGACGAAAGTCTGAGGCAGCAACTCCGCGTGAGGGATGAAGGCCTTCGGGTTGTAAACCTCTTTTCTCAGGGAAGATACAAGACGGTACCTGAGGAATAAGCCACGGCTAACTACGTGCCAGCAGCCGCGGTAATACGTAGGTGGCGAGCGTTGTCCGGATTTACTGGGCGTAAAGAGCGCGCAGGCGGCTGGGCAAGTCCGATGTGAAAGCTTCCGGCTTAACTGGAAAATTGCATCGGAAACTGCTCAGCTTGAAGGTGGGAGAGAGAGAGCAAAGCCCT	LC515557.1	Dysosmobacter welbionis	86.69
r80	25	0.726111	species*	0.85048	Chloroflexi	Dehalococcoidia	Dehalococcoidales	uncultured Dehalococcoidales	uncultured Dehalococcoidales	CAGGGAATATTGCGCAATGGGCGAAAGCCTGACGCAGCAACACCGCGTGAGGGAAGAAGGCCTTCGGGTCGTAAACCTCTTTTGTTAGGGAAGAATAATGACGGTACCTAATGAATAAGTCACGGCTAACTACGTGCCAGCAGCTGCGGTAATACGTAGGTGGCAAGCGTTATCCGGATTCACTGGGCGTAAAGCGCGCGTAGGTGGTCTTTCAAGTCAGATGTTAAATATTCCGGCTTAACTGGAAGATGTCATCTGATACTGTTGGACTTGAGGACGGTAGAGGGAGGTGGAATTCCC	LT598575.1	Pseudoflavonifractor sp.	84.87
r81	17	0.493755	family	0.997803	Firmicutes	Clostridia	Clostridia	Hungateiclostridiaceae		TGGGGAATATTGCGCAATGGGGGAAACCCTGACGCAGCAACGCCGCGTGAAGGATGAAGGTTTTCGGATTGTAAACTTCTTTGATGAGGGACGAAAAAAATGACGGTACCTCAAAAACAAGCCACGGCTAACTACGTGCCAGCAGCCGCGGTAATACGTAGGTGGCGAGCGTTGTCCGGAATTACTGGGTGTAAAGGGCGTGTAGGCGGGATTGCAAGTCAGATGTGAAATTCTTGAGCTTAACTCAAGAGCTGCATCTGAAACTGTGATTCTTGAGTACTGGAGAGGATAGTGGAATTC	NR_041497.1	Ruminiclostridium sufflavum	92.33
r82	4	0.116178	domain	0.999615						TCAGGGATCTTGCGCAATGGACGAAAGTCTGACGCAGCGACGCCGCGTGAAGGATGAAGTCTTTCGGGATGTAAACTTCTTTTATTGGGGAAGACACAGGACGGTACCCAATGAATAAGCCCCGGCTAACTACGTGCCAGCAGCCGCGGTAAGACGTAGGGGGCGAGCGTTGTCCGGAGTTACTGGGCGTAAAGCGCGCGTAGGTGGTTTCGCAAGTCGGTTGTGAAAACGGCAGGGCTCAACCCGCCGCCTGCATCTGATACTGCGAAACTTGAGGGACGAAGAGGGAACTAGAATTGC	NR_173642.1	Ruminococcoides bili	83.39
r83	3	0.0871333	genus*	0.825789	Chloroflexi	Anaerolineae	uncultured Anaerolineae	uncultured Anaerolineae	uncultured Anaerolineae	TAAGGGATATTGGGCAATGGGCGAAAGCCTGACCCAGCAACGCCGCGTGGAGGACGACGGTCTTCGGATTGTAAACTCCTTTTAACCGGGACGAGCAAGGACGGTACCGGTTGAATCAGTCACGGCTAACTACGTGCCAGCAGCCGCGGTAAAACGTAGGTGGCGAGCGTTATCCGGATTTACTGGGCGTAAAGGGTGTGCAGGCGGGCTGTTAAGTGGTGCATGAAAGCCATAGGCTCAACCTATGGAGGCTGTGCCAGACTGGCAGTCTAGAGTACGAGAGAGGGCTGTGGAATTCCG	NR_179418.1	Intestinimonas massiliensis	87.4
r84	7	0.203311	genus*	0.999997	Acidobacteriota	Acidobacteriae	uncultured Acidobacteriae	uncultured Acidobacteriae	uncultured Acidobacteriae	TGGGGAATCTTGCACAATGGGCGAAAGCCTGATGCAGCGACGCCGCGTGGGGGATGAAGCTTTTCGGAGTGTAAACCCCTTTCGATCCGGACGAATGTCCCGCAAGGGATTGACGGTACGGGTATAAGAAGCCCCGGCTAACTACGTGCCAGCAGCCGCGGTAAGACGTAGGGGGCCAGCGTTGCTCGGAATTACTGGGCGTAAAGGGTTCGTAGGCGGTGTGGCAAGTCGGAAGTGAAATCTCCAGGCTTAACTTGGAGGCTGCTCCCGAAACTGCCATGCTAGAGTGCGGGAGAGGCG	CP037895.1	Thermaerobacter sp.	82.74
r85	41	1.19082	genus	0.994088	Firmicutes	Negativicutes	Veillonellales-Selenomonadales	Sporomusaceae	Pelosinus	TGGGGAATCTTCCGCAATGGACGAAAGTCTGACGGAGCAACGCCGCGTGAGTGAAGAAGGTTTTCGGATCGTAAAACTCTGTTTTCAGGGACGAATGTGCAATGTGTAAATAATGCGTTGTAATGACGGTACCTGAGTAGAAAGCCACGGCTAACTACGTGCCAGCAGCCGCGGTAATACGTAGGTGGCAAGCGTTGTCCGGAATTATTGGGCGTAAAGCGCGCGCAGGTGGGATATTAAGTCTGGTGTTAAAGTTCGGGGCTCAACCCCGTGAAGCATTTGGAAACTGATATTCTTGAG	NR_115860.1	Psychrosinus fermentans	97.33
r86	2	0.0580889	species*	0.920907	Dependentiae	Babeliae	Babeliales	uncultured Babeliales	uncultured Babeliales	TGGGGAATTTTGCACAATGGGCGCAAGCCTGATGCAGCGACGCCGCGTGGAGGATGAAGGTTTTCGGATTGTAAACTCCTGTTAAGTGGGAAGAAAGACTCCTGTTAAATAAACAGGGGGGATGACGGTACCACTAGAGAAAGCACCGGCAAACTTCGTGCCAGCAGCCGCGGTAATACGAAGGGTGCAAGCGTTATTCGGAATAACTGAGCGTAAAGAGCGTGGAGGCGGTTTGATAAGTCGGCTGTTAAAGAGCCTAGCTTAACTAGGCAAATGCGGTTGAAACTGTCAGACTAGAGT	CP074345.1	Vermiphilus pyriformis	88.38
r87	10	0.290444	genus*	0.996702	Bacteroidota	Bacteroidia	Bacteroidales	uncultured Bacteroidales	uncultured Bacteroidales	TGAGGAATATTGGGCAATGGGCGCAAGCCTGACCCAGCCATGCCGCGTGAAGGATGAATGCCCTATGGGTTGTAAACTTCTTTTGTACGGGACGAAACTCCTGGTCGTGACCGGGATTGACTGTACCGTGCGAATAAGCATCGGCTAACTCCGTGCCAGCAGCCGCGGTAATACGGAGGATGCAAGCGTTATCCGGATTCATTGGGTTTAAAGGGTGCGTAGGCGGAATAATAAGTCAGTGGTGAAAGCCTGCGGCTTAACCGTAGAAATGCCATTGATACTGTTATTCTTGAGTATAGT	MG264185.1	Lentimicrobium saccharophilum	89.8
r88	31	0.900378	species*	0.731693	Bacteroidota	Bacteroidia	Bacteroidales	uncultured Bacteroidales	uncultured Bacteroidales	TGAGGAATATTGGTCAATGGGCGCAAGCCTGAACCAGCCATCCCGCGTGCAGGAAGACGGCGCTATGCGTTGTAAACTGCTTTTCCAGAGGAAGAAAGACATCGACGTGTCGAAGCTTGACAGTACCCTGGGAATAAGCATCGGCTAACTCCGTGCCAGCAGCCGCGGTAATACGGAGGATGCAAGCGTTATCCGGATTTATTGGGTTTAAAGGGTGCGTAGGCGGAATAATAAGTCAGTGGTGAAACCCTGCAGCTTAACTGTAGACTTGCCATTGATACTGTTATTCTTGAGTGTGGT	CP021904.1	Alkalitalea saponilacus	90.85
r89	13	0.377578	species*	0.887437	Bacteroidota	Bacteroidia	Bacteroidales	uncultured Bacteroidales	uncultured Bacteroidales	TGAGGAATATTGGTCAATGGGCGCAAGCCTGAACCAGCCATCCCGCGTGAAGGAAGAAGGCGCTATGCGTTGTAAACTTCTTTTCCAGGGGAATAAAATTTTGTACGTGTACGAAATTGAAGGTACCCTGGGAATAAGCATCGGCTAACTCCGTGCCAGCAGCCGCGGTAATACGGAGGATGCAAGCGTTATCCGGATTTATTGGGTTTAAAGGGTGCGCAGGCGGAATAGTAAGTCAGTGGTGAAAACCTGCAGCTTAACTGTAGAATTGCCGTTGATACTGTTATTCTTGAGTATGGT	CP021904.1	Alkalitalea saponilacus	89.93
r90	24	0.697067	genus*	0.999733	Bacteroidota	Bacteroidia	Bacteroidales	uncultured Bacteroidales	uncultured Bacteroidales	TGAGGAATATTGGTCAATGGGCGCAAGCCTGAACCAGCCATCCCGCGTGAAGGAAGAAGGCGCTATGCGTTGTAAACTTCTTTTCCAGGGAGTGAATTTTCCGGTCGTGACCGGAATTGACGGTACCCTGGGAATAAGCATCGGCTAACTCCGTGCCAGCAGCCGCGGTAATACGGAGGATGCGAGCGTTATCCGGATTTATTGGGTTTAAAGGGTGCGTAGGCGGACGAATAAGTCAGTGGTGAAAACCTGCAGCTTAACTGTAGACTTGCCGTTGATACTGTTTGTCTTGAGTATGGT	NR_158091.1	Geofilum rhodophaeum	87.63
r91	7	0.203311	genus*	0.848283	Bacteroidota	Bacteroidia	Chitinophagales	Chitinophagaceae	uncultured Chitinophagaceae	TAAGGAATATTGGTCAATGGACGCAAGTCTGAACCAGCCATGCCGCGTGGAGGATGAAGGTCCTCTGGATTGTAAACTTCTTTTACCTGGGAAGAAACCCACAAATTCTTTTGTGGTTGACGGTACCAGGTGAATAAGCACCGGCTAACTCCGTGCCAGCAGCCGCGGTAATACGGAGGGTGCAAGCGTTATCCGGATTCACTGGGTTTAAAGGGTGCGTAGGTGGGTTGGTAAGTCAGTGGTGAAATCTCCAGGCTTAACTTGGAAACTGCCATTGATACTATCAATCTTGAATACCGT	NR_180212.1	Paraflavitalea soli	96.28
r92	9	0.2614	genus*	0.999032	Bacteroidota	Bacteroidia	Cytophagales	Microscillaceae	uncultured Microscillaceae	TAGGGAATATTGGACAATGGGTGCAAGCCTGATCCAGCCATGCCGCGTGCAGGAAGAAGGCCTTCTGGGTCGTAAACTGCTTTTGCCGGGGGATAAAATAGCTTTGCGAAGCGAATTGAAGGTACCTGGTGAATAAGCCACGGCTAACTACGTGCCAGCAGCCGCGGTAATACGTAGGTGGCAAGCGTTGTCCGGATTTATTGGGTTTAAAGGGTGCGTAGGCGGTCCTGTAAGTCAGTTGTGAAATACGGCAGCTTAACTGTCGAGGTGCAATTGATACTGCAGGACTTGAGTACTGAT	CP073016.1	Chryseotalea sp.	94.26
r93	6	0.174267	species*	0.730892	Bacteroidota	Bacteroidia	Bacteroidales	uncultured Bacteroidales	uncultured Bacteroidales	TGAGGAATATTGGGCAATGGACGCAAGTCTGACCCAGCCATGCCGCGTGCAGGATGAAGGCCCTATGGGTTGTAAACTGCTTTTGTACAGGAGGAAACACTCGAACGTGTTCGGGTTTGACAGTACTGTGCGAATAAGCATCGGCTAACTCCGTGCCAGCAGCCGCGGTAATACGGAGGATGCAAGCGTTATCCGGATTTATTGGGTTTGAAGGGTGCGTAGGCGGGATAATAAGTCAGAGGTGAAATCTCCCGGCTTAACCGGGAAACTGTCTTTGATACTGTTATTCTTGAGTATAGT	EF108214.1	Croceimarina litoralis	89.23
r94	6	0.174267	species*	0.768484	Bacteroidota	Bacteroidia	Bacteroidales	uncultured Bacteroidales	uncultured Bacteroidales	TGAGGAATATTGGGCAATGGGCGCAAGCCTGACCCAGCCATGCCGCGTGAAGGACGAAGGCCCTATGGGTTGTAAACTTCTTTTACACGGGACGAAACTTCCGGACGTGTCCGGGATTGACTGTACCGTGTGAATAAGCATCGGCTAACTCCGTGCCAGCAGCCGCGGTAACACGGAGGATGCAAGCGTTATCCGGATTCATTGGGTTTAAAGGGTGCGTAGGCGGGACAATAAGTCAGTGGTGAAAGCCTGCGGCTTAACCGTAGAATTGCCATTGATACTGTTGTTCTTGAGTACAGG	AJ244698.1	Flavobacterium sp.	90.17
r95	3	0.0871333	species*	0.837459	Acidobacteriota	uncultured Acidobacteriota	uncultured Acidobacteriota	uncultured Acidobacteriota	uncultured Acidobacteriota	TGGGGAATTTTTCGCAATGGGGGCAACCCTGACGAAGCAACGCCGCGTGGGTGATGAAGTCTCTTGGGACGTAAAACCCTTTCGACGGGGAAGAAACCGCAAGGTTGACGGTACCCGTAGAAGAAGCCCCGGCTAACTCCGTGCCAGCAGCCGCGGTAATATGGGGGGGCAAGCGTTGTTCGGAATTACTGGGCGTAAAGGGCGCGAAAGCGTGGGGAGCAAACAGGATTAGATACCCCGGTAGTCCACGCGGTAAACGATGTCGACTCGGTGTGGGCGGTCTTGACCCCGTCCGCGCCA	CP051228.1	Mesoflavibacter sp.	86.06
r96	3	0.0871333	family	0.946831	Bacteroidota	Bacteroidia	Sphingobacteriales	Sphingobacteriaceae		TAAGGAATATTGGTCAATGGACGGAAGTCTGAACCAGCCATGCCGCGTGCAGGAAGACGGCCCTACGGGTTGTAAACTGCTTTTGTACGGGAATAAACCTCGATTCGTGAATCGAGCTGAATGTACCGTAAGAATAAGGATCGGCTAACTCCGTGCCAGCAGCCGCGGTAATACGGAGGATCCGAGCGTTATCCGGATTTATTGGGTTTAAAGGGTGCGTAGGCGGCCTATTAAGTCAGGGGTGAAATCTTGCGGCTCAACCGCAAACGGTCATTGGAAACTGGGAAGCTTGAGTGCAGA	NR_157722.1	Mucilaginibacter craterilacus	97.17
r97	2	0.0580889	species*	0.99993	Latescibacterota	uncultured Latescibacterota	uncultured Latescibacterota	uncultured Latescibacterota	uncultured Latescibacterota	TCGAGAGGCTTCGGCAATGGGCGAAAGCCTGACCGAGCGACGCCGCGTGAGCGATGAAGCCCTTCGGGGCGTAAAGCTCTTTTATGGGGGAAGAAACGCAGCGACCCAATACGTCGTTGCCTGACGGTACCCTGTGAATAAGCTCCGGCTAACTCCGTGCCAGCAGCCGCGGTAATACGGGGGGAGCAAACGTTGTTCGGAATCACTGGGCGTAAAGGGCGCGTAGGCGGTTCTGTAAGTGGTGTGTGAAATCCGATGGCTCAACCATCGAGCTGCGCTCCATACTGCAGGACTTGAGTA	NR_116762.1	Rhodothermus profundi	82.71
r98	7	0.203311	species*	0.987106	Latescibacterota	uncultured Latescibacterota	uncultured Latescibacterota	uncultured Latescibacterota	uncultured Latescibacterota	TCGAGAGGCTTTGGCAATGGGGGAAACCCTGACCAAGCGACGCCGCGTGGAGGATGAAGGCCCTTGGGTTGTAAACTCCTTTTGCCGGGGAAGAAATGCGATCAGGTGAACAATCTGGTCGTTTGACGGTACCTGGCGAATAAGCTCCGGCCAACTCCGTGCCAGCAGCCGCGGTAACACGGGGGGAGCAAGCGTTGTTCGGAATTACTGGGCGTAAAGGGCGTGTAGGCGGTCAGGTAAGTGGAATGTGAAATGCCCCGGCTCACCCGGGGACCTGCATCCCAAACTGCCTGGCTTGAG	AB518719.1	Caldithrix sp.	81.69
r99	16	0.464711	genus*	0.999965	Methylomirabilota	Methylomirabilia	Methylomirabilales	Methylomirabilaceae	uncultured Methylomirabilaceae	TGGGGAATATTGCGCAATGGGCGAAAGCCTGACGCAGCGACGCCGCGTGGGTGATGAAGGCCTTCGGGTCGTAAAACCCTGTCGGGTGGAACGAATCTCCGCTTTGCTAATACCGAGGCGGATTGACGGTACCACCGAAGGAAGCCCCGGCTAACTACGTGCCAGCAGCCGCGGTAATACGTAGGGGGCGAGCGTTGTTCGGATTTACTGGGCGTAAAGAGCGCGTAGGCGGTTCGATGAGTCGGAGGTGAAATCCCTCGGCTTAACCGAGGACCCGCGTCCGATACTGTCGAACTTGAG	FP565575.1	Candidatus Methylomirabilis oxyfera	91.5
r100	3	0.0871333	genus*	0.998044	Patescibacteria	Saccharimonadia	Saccharimonadales	uncultured Saccharimonadales	uncultured Saccharimonadales	TTAGGAATATTCCACAATGGGGGCAACCCTGATGGAGCAACGCCGCGTGGAGGATGAAGGCCTTAGGGTCGTAAACTTCTTTTCTCTGTGAAGAATATGACGGTAGCAGAGGAATAAGGGTCTGCTAACTACGTGCCAGCAGCCGCGGTCATACGTAGGACCCAAGCGTTATCCGGATTGACTGGGCGTAAAGAGTTGCGTAGGTGGTTTGTTAAGCGAATAGTGAAATCTTGTGGCTCAACCATAAGGCTATTATTCGAACTGGCAAACTCGAGAATGGAAGAGGTATCTGGAATTCCC	CP005957.1	Candidatus Saccharimonas aalborgensis	89.19
r101	9	0.2614	species*	0.761104	Chloroflexi	Anaerolineae	uncultured Anaerolineae	uncultured Anaerolineae	uncultured Anaerolineae	TAAGGGATATTGCGCAATGGGCGAAAGCCTGACGCAGCAACGCCGCGTGGAGGATGAAGGCTTTCGGGTCGTAAACTCCTTTGGACGGGGACGAGGAAGGACGGTACCCGTCGAACAAGTCACGGCTAACTACGTGCCAGCAGCCGCGGTAAAACGTAGGTGGCAAGCGTTATCCGGATTTACTGGGCGTAAAGGGTGTGCAGGCGGACTGCCAAGTGGTGTATGAAATCGCTCGGCTCAACCGGGCGCGGTTATGCCAGACTGGCAGACTAGAGACTGACAGAGGGTGGTGGAATTCCG	NR_173523.1	Aggregatilinea lenta	84.59
r102	7	0.203311	genus*	0.972772	Chloroflexi	Anaerolineae	uncultured Anaerolineae	uncultured Anaerolineae	uncultured Anaerolineae	TAAGGGATATTGCGACAATGGGCGAAAGCCTGACGCAGCAACGCCGCGTGAGGGATGACGGCCTTCGGGTTGTAAACCTCTTTTCAGGGTGAAGAGGAAGGACGGTAGCCCTGGAATAAGTCTCGGCTAACTACGTGCCAGCAGCCGCGGTAAAACGTAGGAGGCGAGCGTTATCCGGATTTACTGGGTGTAAAGCGCGTGCAGGCGGTGGTCTAAGTGGTGTGTGAAAGCGCCCGGCTTAACCGGGCGAGGCCGCATTAGACTGGACCACTTGAGGCAGGTAGAGGCGTGTGGAATTCC	NR_173523.1	Aggregatilinea lenta	91
r103	3	0.0871333	genus*	0.994611	Chloroflexi	Anaerolineae	uncultured Anaerolineae	uncultured Anaerolineae	uncultured Anaerolineae	TGAGGAATATTGCGCAATGGGCGAAAGCCAGACGCAGCAACGCCGCGTGGACGATGAAGGTCTTCGGATCGTAAAGTCCTTTTCCAGAGGAAGAGGAAGGACAGTACTCTGGGAATAAGTCTCGGCTAACTACGTGCCAGCAGCCGCGGTAAAACGTAGGAGACTAGCGTTATCCGGATTTATTGGGCGTAAAGCGTGTGTAGGCGGTGCTTTAAGTTGGATGTAAAATCTCCTGGCCTAACTGGGAGGCGCCATTCAAAACTGGGGCACTTGAGGGCAGAAGAGGGAAGTGGAATTCCC	NR_040970.1	Anaerolinea thermolimosa	84.9
r104	5	0.145222	genus*	0.963492	Chloroflexi	Anaerolineae	uncultured Anaerolineae	uncultured Anaerolineae	uncultured Anaerolineae	TGAGGGATATTGCGCAATGGGCGAAAGCCTGACGCAGCGACGCCGCGTGGGTGAAGAAGGTCTTCGGATCGTAAAGCCCTTTTGCCACTGACGAGCCAAGACGGTAGGTGGCGAATAAGCCTCGGCTAACTACGTGCCAGCAGCCGCGGTAAAACGTAGGAGGCGAGCGTTATCCGGAGTTACTGGGCGTAAAGAGCGCGCAGGCGGCTGGGTAAGTGGCTTGTGAAAGCCCCTGGCTAAACTGGGGGAGGACAGGTCAGACTGCCGAGCTAGAGGGTGGTAGAGGAGCGCAGAATTCCG	NR_074383.1	Anaerolinea thermophila	83.22
r105	13	0.377578	genus*	0.705673	Chloroflexi	Anaerolineae	uncultured Anaerolineae	uncultured Anaerolineae	uncultured Anaerolineae	TAAGGAATATTGCACAATGGGCGCAAGCCTGATGCAGCAACGCCGCGTGAGCGATGAAGGCCTTCGGGTCGTAAAGCTCTTTTCCCAGGGAAGAGGAAGGACGGTACCTGGGGAATAAGTCACGGCTAACTACGTGCCAGCAGCCGCGGTAAAACGTAGGTGGCAAGCGTTATCCGGATTCACTGGGCGTAAAGCGCACGCAGGCGGCCTAGAAAGTAGGGCATGAAATCTCCCGGCTTAACTGGGAGAGGTTGTCCTATACTGCTGGGCTTGAGGATGGGAGAGGGAAGCGGAACTGCC	KX261407.1	Longilinea arvoryzae	86.6
r106	32	0.929422	species*	0.941292	Chloroflexi	uncultured Chloroflexi	uncultured Chloroflexi	uncultured Chloroflexi	uncultured Chloroflexi	TCGGGAATTTTGCTCAATGGGCGAAAGCCTGAAGCAGCAACGCCGCGTGAGGGATGAAGGCCTTCGGGTCGTAAACCTCTTTTTCCGGGGACGATAATGACGGTACCCGGTGAATAAGCCACGGCTAACTACGTGCCAGCAGCCGCGGTAATACGTAGGTGGCAAGCGTTGTCCGGATTTACTGGGCGTAAAGAGCGCGCAGGCGGTCGTATAAGTCGAATGTGAAAGCCCCTGGCTCAACTAGGGAGAGTCATTCGATACTGTTCGACTCGAAGGCAGGAGAGGGAAGTGGAATTCCGG	MG734887.1	Longilinea sp.	86.38
r107	6	0.174267	order*	0.970968	Chloroflexi	Anaerolineae	uncultured Anaerolineae			TAAGGGATATTGCGCAATGGGCGAAAGCCTGACGCAGCAACGCCGCGTGCCTGATGAAGGCCTTCGGGTCGTAAAAGGCTTTTAGGGCTGAAGAGAACGGACGGTAAGCCTTGAATAAGTGTCGGCTAACTACGTGCCAGCAGCCGCGGTAAAACGTAGGACGCAAGCGTTATCCGGAGTTACTGGGCGTAAAGGGCAGGCAGGCGGGTCGATAAGTCGGATGTGAAATCTCCCTGGCTTAACCGGGAGAGTGCATTTGAGACTGTCAACCTGGAGGGCAGCAGAGGAGCGTGGAATTCC	MG734887.1	Longilinea sp.	83.06
r108	6	0.174267	species*	0.820304	Chloroflexi	Anaerolineae	Ardenticatenales	uncultured Ardenticatenales	uncultured Ardenticatenales	TGAGGAATATTGAGCAATGGGCGCAAGCCTGACTCAGCAACGCCGCGTGGATGATGAAGGCCTTCGGGTTGTAAAATCCTTTTCTGAGGGAAGATAATGACGGTACCTCAGGAATAAGTTCCGGCTAACTACGTGCCAGCAGCCGCGGTAAAACGTAGGGGACGAGCGTTATCCGGATTTACTGGGCGTAAAGCGCATGTAGGTGGCGCGGAAAGTTGGACGTGAAAGCTCCTGGCTTAACTGGGAGAGGTCGTTCAAAACTTCCGCGCTTGAGGTTGGAAGAGGAGAGCGGAATTCCCG	MG734887.1	Longilinea sp.	87.5
r109	4	0.116178	genus*	0.999939	Chloroflexi	Anaerolineae	uncultured Anaerolineae	uncultured Anaerolineae	uncultured Anaerolineae	CGAGGAATATTGCGCAATGGAGGCAACTCTGACGCAGTAACGCCGCGTGGGGGAAGAAGACCTTCGGGTTGTAAACCTCTTTTGTAGAGACGAGCGAGGACGGTATCTATAGAATAAGTCTCGGCTAACTACGTGCCAGCAGCCGCGGTAAGACGTAGGAGGCGAGCGTTATCCGGATTCACTGGGCGTAAAGCGCATGTAGGCGGCTGGACAAGTCGTGTGTTAAAGCCCTTGGCTCAACTGGGGGAGGTCATGCGAGACTGTTCGGCTTGAGGGCAACAGAGGCACGTGGAACTCCCG	MG734887.1	Longilinea sp.	83.75
r110	17	0.493755	species*	0.790816	Chloroflexi	Anaerolineae	Anaerolineales	Anaerolineaceae	uncultured Anaerolineaceae	TAGGGAATATTGCTCAATGGGCGAAAGCCTGAAGCAGCAACGCCGCGTGTGCGATGAAGGCCTTCGGGTCGTAAAGCACTTTTCTGAGAGATGAGAAAGGACAGTATCTCAGGAATAAGTCTCGGCTAACTACGTGCCAGCAGCCGCGGTAAAACGTAGGAGGCAAGCGTTATCCGGATTCACTGGGCGTAAAGCGCGTGCAGGCGGTGCGGTAAGTTGGGCGTGAAATCTCCCGGCTCAACTGGGATAGGTCGTCCAATACTACCGTACTTGAGAGCAGAAGAGGAAAATGGAATTCCC	NR_109544.1	Ornatilinea apprima	88.04
r111	9	0.2614	family	0.997304	Chloroflexi	Anaerolineae	Anaerolineales	Anaerolineaceae	uncultured Anaerolineaceae	TAGGGAATATTGGGCAATGGGCGAAAGCCTGACCCAGCAACGCCGCGTGTGTGATGAAGGCCTTCGGGTCGTAAAGCACTTTTCTGGGAGATGAGAAAGGACAGTATCCCAGGAATAAGTCTCGGCTAACTACGTGCCAGCAGCCGCGGTAAAACGTAGGAGGCGAGCGTTATCCGGATTCACTGGGCGTAAAGCGCGTGCAGGTGGCGCGGTAAGTTGGGTGTGAAATCTCCCGGCTCAACTGGGAGAGGTCATTCAATACTACCGTGCTTGAGAGCAGAAGAGGAAGATGGAATTCCC	NR_109544.1	Ornatilinea apprima	88.7
r112	3	0.0871333	species*	0.800566	Chloroflexi	Anaerolineae	uncultured Anaerolineae	uncultured Anaerolineae	uncultured Anaerolineae	GAAGGAATATTGCACAATGGGGGAAACCCTGATGCAGCGACGCCGCGTGAGTGACGAAGGCCTTCGGGTCGTAAAACTCTTTATGTGGGATGAGCAAGGACAGTACCACAAGAATAAGTCTCGGCTAACTACGTGCCAGCAGCCGCGGTAAAACGTAGGAGGCGAGCGTTATCCGGAATTACTGGGCGTAAAGGGCAAGTAGGCGGTAGGCCAAGTTGGGCGTGACAAATCCCGGCTTAACTGGGAGGGGTCGTCCAAAACTGGCATACTCGAGGGCAGGAGAGGTAAGTGGAATTCCTA	NR_109544.1	Ornatilinea apprima	86.15
r113	13	0.377578	genus*	0.881915	Chloroflexi	Anaerolineae	uncultured Anaerolineae	uncultured Anaerolineae	uncultured Anaerolineae	TGAGGAATATTGCTCAATGGGCGAAAGCCTGAAGCAGCAACGCCGCGTGCGCGATGAAGGCCTTCGGGTCGTAAAGCGCTTTTGAGAGGGACGAGATAGGACGGTACCTCTGGAATAAGTCACGGCTAACTACGTGCCAGCAGCCGCGGTAAAACGTAGGTGGCAAGCGTTATCCGGATTCACTGGGCGTAAAGCGCGTGCAGGTGGCCCTGTAAGTTGGACGTTAAATCTTTCGGCCTAACCGGGAGTCGTCGTTCAATACTGCAGGGCTTGAGGGCAGAAGAGGGGGGTGGAATTGCC	NR_117865.1	Thermanaerothrix daxensis	87.5
r114	4	0.116178	genus*	0.960879	Chloroflexi	Anaerolineae	uncultured Anaerolineae	uncultured Anaerolineae	uncultured Anaerolineae	GGAGGAATATTGCACAATGGGGGAAACCCAGATGCAGCAACGCCGCGTGAGCGAAGAAGGCCTTCGGGTCGTAAAGCTCTTTTCCGAGGGATGAGGAAGGACAGTACCTCGGGAATAAGTCTCGGCTAACTACGTGCCAGCAGCCGCGGTAAAACGTAGGAGGCGAGCGTTATCCGGATTTACTGGGCGTAAAGGGCAAGTAGGCGGTAGCCAAAGTTGGGTGTGACATCTCCCGGCTCAACTGGGAGGGGCCACTCAAGACTAGGTTACTAGAGGGCAGGAGAGGGAAGTGGAATTCCT	NR_132293.1	Thermomarinilinea lacunifontana	86.62
r115	2	0.0580889	phylum	0.730099	Chloroflexi					TAAGGGATATTGGGCAATGGGCGCAAGCCTGACCCAGCAACGCCGCGTGGAGGATGACGGTCTTCGGATTGTAAACTCCTTTTGCCGGGGACGAGGAAGGACGGTACCCGGCGAATCAGTCTCGGCTAACTACGTGCCAGCAGCCGCGGTAAAACGTAGGAGGCATGGTGATCCGGGCCGGCGTGGACGACGAGCAGATGACCTCGGCGCTCGGGATCAACATCCAAAAGACGTTCGCGATCGCCTTCGTCGTCGGCTCGGCGCTGGCCGCCCTCGGAGCCGTGGTCTGGGCCTCGCAGT	NR_074397.1	Caldilinea aerophila	90.29
r116	15	0.435667	class	0.996715	Chloroflexi	Anaerolineae	uncultured Anaerolineae	uncultured Anaerolineae	uncultured Anaerolineae	TGAGGAATATTGCGCAATGAGCGAAAGCTAGACGCAGCAACGCCGCGTGGACGATGAAGGCCTTCGGGTCGTAAAGTCCTTTTCAGAGGGACGAGTGAGGACGGTACCTCTGGAATAAGTCACGGCTAACTACGTGCCAGCAGCCGCGGTAAAACGTAGGTGGCGAGCGTTATCCGGATTCACTGGGCGTAAAGCGCCTGCAGGCGGTCCTGTAAGTGGGATGTGAAATCTCCTGGCTTAACTGGGAGGGGCCATTCCATACTGCAGGGCTCGAGGGCAGAAGAGGGAAGCGGAATTCCC	NR_117797.1	Caldilinea tarbellica	87.17
r117	10	0.290444	species*	0.711818	Chloroflexi	Anaerolineae	uncultured Anaerolineae	uncultured Anaerolineae	uncultured Anaerolineae	TGAGGAATATTGCCCAATGGACGCAAGTCTGAGGCAGCGACGCCGCGTGGGTGAAGAAGGCCTTCGGGTCGTAAAGCCCTTTTCTGCGTGACGAGGCAAAGGACGGTAGCGCAGGAAAAAGTCTCGGCTAACTACGTGCCAGCAGCCGCGGTAAAACGTAGGAGGCAAGCGTTATCCGGAGTTACTGGGCGTAAAGCGCGCGCAGGCGGATCGATAAGTGGGTTGTGAAAGCGCCCGGCTAAACCGGGCGAGGACAAATCAGACTGTCGATCTGGAGGCGGATAGAGGAGCGTGGAATTC	MN817941.1	Phototrophicus methaneseepsis	89.76
r118	2	0.0580889	species*	0.87143	Chloroflexi	Chloroflexia	Chloroflexales	Roseiflexaceae	uncultured Roseiflexaceae	CAAGGAATTTTCGGCAATGGGCGCAAGCCTGACCGAGCAACGCCGCGTGCAGGATGACGGCCTTCGGGTTGTAAACTGCTTTTCGGGGGATGACTTCGACAGTACCCCCGGAATAAGGCTCGGCTAACTCTGTGCCAGCAGCCGCGGTAAGACAGAGGAGCCAAGCGTTGTCCGGATTTACTGGGCGTAAAGCGTCCGCAGGTGGCACGTTAAGTGGGGTGTGAAAGCGGGTGGCTTAACCGCCCGAGGCCATCCCAAACTGGCGCGCTAGAGCCGGGCAGAGGTGGACGGAATTGCCGG	AB079640.1	Kouleothrix aurantiaca	88.41
r119	18	0.5228	genus*	0.932344	Chloroflexi	Anaerolineae	uncultured Anaerolineae	uncultured Anaerolineae	uncultured Anaerolineae	TGAGGAATATTGCGCAATGGACGAAAGTCTGACGCAGCGACGCCGCGTGGGCGACGAAGGCCTTCGGGTCGTAAAGCCCTTTTGGCAGGGGCGAGTGAGGACGGTACCTGTCGAATAAGTCTCGGCTAACTACGTGCCAGCAGCCGCGGTAAAACGTAGGAGGCGAGCGTTATCCGGATTCACTGGGCGTAAAGCGTGCGTAGGCGGTTAGGTAAGTCGGACGTTAAAGCCCCTGGCTCAACTGGGGGAGGTCGTTCGAGACTGCTTGGCTTGAGGATGATAGAGGAAAGCGGAATTCCC	AJ431246.1	Dehalococcoides sp. BHI80-15	85.43
r120	16	0.464711	genus*	0.999374	Chloroflexi	Anaerolineae	uncultured Anaerolineae	uncultured Anaerolineae	uncultured Anaerolineae	TGAGGAATATTGCACAATGGGCGAAAGCCTGATGCAGCAACGCCGCGTGAGGGACGAAGGCCTTCGGGTCGTAAACCTCTTTTCTGAGGGAAGAGCAAGGACGGTACCTCAGGAATAAGTCTCGGCTAACTACGTGCCAGCAGCCGCGGTAACACGTAGGAGGCGAGCGTTATCCGGATTTACTGGGCGTAAAGCGCGCGCAGGCGGCTTCGTTAGTCGGACGTGAAAGCTCCTGGCTTAACTAGGAGAGGCCGTTCGATACTGCGAGGCTTGAGGTTGGGAGAGGGGTGTGGAATTCCC	AJ431246.1	Dehalococcoides sp.	91
r121	8	0.232356	genus*	0.998747	Chloroflexi	Anaerolineae	uncultured Anaerolineae	uncultured Anaerolineae	uncultured Anaerolineae	TGAGGAATATTGCACAATGGGCGCAAGCCTGATGCAGCGACGCCGCGTGAGTGAAGAAGGCCTTCGGGTCGTAAAGCTCTTTTCTGCGTGACGAGCAAGGACGGTAGCGCAGGAATAAGTCTCGGCTAACTACGTGCCAGCAGCCGCGGTAAAAACGTAGGAGACAAACGTTATCCGGAGTTACTGGGCGTAAAGGGCGTGTAGGCGGTTTGTTAAGTCTGGCGTGAAAGCTCTCGGCTAAACCGGGAGAGGTCGTTGGATACTGGCAAACTAGAGGACGGTAGAGGCGTGTGGAATTCC	AJ431246.1	Dehalococcoides sp.	86.67
r122	5	0.145222	species*	0.99997	Chloroflexi	Dehalococcoidia	uncultured Dehalococcoidia	uncultured Dehalococcoidia	uncultured Dehalococcoidia	CAAGGAATAGTAGGCAATGGGCGAAAGCCTGACCTCGCGACGCCGCGTGAAGGATGAAGGCCTTCGGGTCGTAAACTTCTTTTCTCGGGGATGAATAATGACAGTACCCGGGGAATAAGTCACGGCTAACTACGTGCCAGCAGCCGCGGTAAGACGTAGGTGGCTAGCGTTATCCGGATTTACTGGGCGTAAAGCGTGCGCAGGCGGCCTTTCAAGTCAGATGTAAAATCTCCCGGCTCAACTGGGAGGGACCACCTGATACTGTGAGGCTAGAGTACAGCAGAGGGAAGTGGAATTCCC	JQ994267.1	Dehalogenimonas alkenigignens	87.67
r123	8	0.232356	species*	0.839848	Chloroflexi	Dehalococcoidia	uncultured Dehalococcoidia	uncultured Dehalococcoidia	uncultured Dehalococcoidia	CAAGGAATATTGGGCAATGGGCGAAAGCCTGACCCAGCGACACCGCGTGGGGGAAGAAGGCCCTCGGGTTGTAAACCCCTTTTATTAGGGACGAATAATGACGGTACCTGATGAATAAGCTTCGGCTAACTACGTGCCAGCAGCCGCGGTAATACGTAGGAAGCGAGCGTTATCCGGATTTATTGGGCGTAAAGCGGGCGTAGGTGGCCTTTCAAGTCCGATGTGAAATCTCCTGGCTTAACTGGGAGGGTGCATCGGATACTGTTGGGCTAGAGTGCAGCAGAGGGAGATGGAATTCCC	CP018258.1	Dehalogenimonas formicexedens	91.67
r124	2	0.0580889	species*	0.981405	Chloroflexi	Dehalococcoidia	uncultured Dehalococcoidia	uncultured Dehalococcoidia	uncultured Dehalococcoidia	CAAGGAATTTTGCGCAATGGGCGAAAGCCTGACGCAGCGACGCCGCGTGGGGATGACGGCCTTCGGGTTGTAAACCCCTTTTCCCGGGGAAGAAATATGACGGTACTCGGGGAATAAGTCTTGGCTAACTACGTGCCAGCAGCCGCGGTAATACGTAGAAGGCGAACGTTATCCGGATTTACTGGGCGTAAAGAGGGTGTAGACGGTTCTTTAAGTCAGTTGTGAAATCTCCCGACTCAATCGGGAGACTGCAAGTGATACTGAAGAGCTTGAGGGCATCAGAAGAAAGCGGAATTCACG	NR_074337.1	Dehalogenimonas lykanthroporepellens	89.56
r125	5	0.145222	species*	0.989549	Chloroflexi	uncultured Chloroflexi	uncultured Chloroflexi	uncultured Chloroflexi	uncultured Chloroflexi	TTAAGAATCTTGCGCAATGGGCGAAAGCCTGACGCAGCAATTCCGCGTGGGGGACGAAGGCCCTCGGGTCGTAAACCCCTTTTGCGAGGGAAGAAGTTCTGACGGTACCTCGCGAATAAGCCACGGCTAACTACGTGCCAGCAGCCGCGGTAATACGTAGGTGGCAAGCGTTGTCCGGATTTATTGGGCGTAAAGCGCCCGCAGGCGGCTTGATAAGTTTCAGGTGAAATCTCCCGGCTCAACCGGGAGGGTGCCTGGAAAACTATCAGGCTTGAGTCATGGAGAGGGATGTGGAATTCC	CP042829.1	Tepidiforma bonchosmolovskayae	92.03
r126	12	0.348533	species*	0.726913	Chloroflexi	uncultured Chloroflexi	uncultured Chloroflexi	uncultured Chloroflexi	uncultured Chloroflexi	CAGGGAATTTTGCGCAATGGGCGAAAGCCTGACGCAGCAACGCCGCGTGGGGGATGAAGGCTCTTGGGTCGTAAACCCCTTTTGCCGGGGAAGATCGTGACGGTACCCGGCGAATAAGCCACGGCTAACTACGTGCCAGCAGCCGCGGTAATACGTAGGTGGCAAGCGTTGTCCGGATTTATTGGGCGTAAAGCGCGCGCAGGTGGTTCGTTGCGTCCGAGGTGAAATCTCCCGGCTCAACTGGGAGCGGTCTTCGGATACGGGCGGACTTGAGGAGAGCAGAGGTAGGCGGAATTCTGG	MW305479.1	Candidatus Nitrotheca patiens	86.2
r127	12	0.348533	phylum	0.999854	Chloroflexi					CGAGGAATCTTGCGCAATGGGCGAAAGCCTGACGCAGCAACGCCGCGTGGGGGAAGAAGGCCTTCGGGTCGTAAACCCCTTTTGCAGGGGAAGAAGATCTGACGGTACCCTGCGAATAAGCCACGGCTAACTACGTGCCAGCAGCCGCGGTAATACGTAGGTGGCAAGCGTTGTCCGGATTTATTGGGCGTAAAGGGCGCGTAGGCGGTTCGTTAAGTCCGGGGTGAAATCTCCCGGCTCAACTGGGAGCGGTCCTCGGATACTAGCGGACTAGAGGGGGGTAGAGGAAGGTGGAATTCC	MW305479.1	Candidatus Nitrotheca patiens	90
r128	11	0.319489	species*	0.895683	Chloroflexi	uncultured Chloroflexi	uncultured Chloroflexi	uncultured Chloroflexi	uncultured Chloroflexi	CAAGGAATCTTGCGCAATGGGCGAGAGCCTGACGCAGCAACGCCGCGTGGGGGAAGAAGGTCTTCGGGTTGTAAACCCCTTTTGCAGGGGAAGATAATGACGGTACCCTGCGAATAAGCCACGGCTAACTACGTGCCAGCAGCCGCGGTAATACGTAGGTGGCAAGCGTTGTCCGGATTTACTGGGCGTAAAGAGCGCGTAGGCGGCTTGTTAAGTCTGGGGTGAAATCTCCCGGCTCAACCGGGAGGGGTCCTTGGATACTGGCAGGCTGGAGGGGAGCAGAGGAGAGCGGAATTCCCG	MW305479.1	Candidatus Nitrotheca patiens	88.7
r129	5	0.145222	genus	0.96903	Cyanobacteria	Vampirivibrionia	Gastranaerophilales	uncultured Gastranaerophilales	uncultured Gastranaerophilales	TAGGGAATTTTGCGCAATGGGCGAAAGCCTGACGCAGCAACACCGCGTGAGCGATGAAGCCCTTTGGGGTGTAAAGCTCTGTCAGTAGGGAAGAAATTTGACTGTACCTACAGAGGAAGCATCGGCTAACTACGTGCCAGCAGCCGCGGTAAGACGTAGGATGCAAGCGTTGTCCGGATTTATTGGGCGTAAAGAGTTCGTAGGCGGCATATCAAGTCTGGTGTTAAATACCGGGGCTCAACTCCGGAGGGGCATTGGATACTGGTAAGCTTGAGTGCAGAAGAGGCAAGGGGAATTCCC	JN705664.1	Calothrix sp.	86.33
r130	29	0.842289	species*	0.990557	Fusobacteriota	Fusobacteriia	Fusobacteriales	Leptotrichiaceae	Hypnocyclicus	TGGGGAATATTGGACAATGGACCAAAAGTCTGATCCAGCAATTCTGTGTGCTTGATGAAGGCCTTCGGGTTGTAAAGAGCTTTCGGTGGGGAAGAAGAAAGTGACGGTACCCACATAAGAAGCGACGGCTAAATACGTGCCAGCAGCCGCGGTAATACGTATGTCGCAAGCGTTATCCGGAATTATTGGGCATAAAGGGCGTCTAGGCGGTTTATTAAGTCTGATGTGAAAATGCGGAGCTCAACTCCGTATTGCGTTGGAAACTGGTAGACTAGAGTATTGGAGAGGTAAGCGGAACTA	NR_145867.1	Hypnocyclicus thermotrophus	94.33
r131	16	0.464711	species*	0.762722	Gemmatimonadota	Gemmatimonadetes	Gemmatimonadales	Gemmatimonadaceae	uncultured Gemmatimonadaceae	TGGGGAATATTGCGCAATGGGCGAAAGCCTGACGCAGCGACGCCGCGTGAGGGATGAAGGCCTTCGGGTTGTAAACCTCTGTCGGGAGGGACGAAATCTTGACGGTACCTCCAAAGGAAGCACCGGCTAACTCTGTGCCAGCAGCCGCGGTAATACAGAGGGTGCGAGCGTTGTCCGGAATCACTGGGCGTAAAGGGCGCGTAGGCGGCCCGATAAGTCGGGGTGAAACGCTGCGGCTTAACCGCAGCACTGCCTTCGAGACTGTCAGGCTTGAGCACGGTAGAGGCTGGTGGAATTCCC	KF228166.1	Gemmatimonas aurantiaca	89.8
r132	4	0.116178	genus*	0.99542	Gemmatimonadota	Gemmatimonadetes	Gemmatimonadales	Gemmatimonadaceae	uncultured Gemmatimonadaceae	TGGGGAATATTGCGCAATGGGCGAAAGCCTGACGCAGCGACGCCGCGTGCGGGATGAAGGCCTTCGGGTCGTAAACCGCTGTCGCGAGGGACGAAAATCTGACGGTACCTCGAAAGGAAGCACCGGCTAACTCTGTGCCAGCAGCCGCGGTAATACAGAGGGTGCGAGCGTTGTCCGGAATTACTGGGCGTAAAGGGCGCGTAGGCGGTTCGGTAAGTAGGGGGTGAAATTTCGGGGCTCAACCCCGAAACTGCCTTCTAAACTGCCGAACTGGAGCACGGTAGAGGCAGATGGAATTCC	KF228166.1	Gemmatimonas aurantiaca	92.36
r133	18	0.5228	genus*	0.999999	Bacteroidota	Kryptonia	Kryptoniales	uncultured Kryptoniales	uncultured Kryptoniales	TGAGGAATATTGCGCAATGGCCGAAAGGCTGACGCAGCGACGCCGCGTGAAGGATGAAGTCCGTTAGGATGTAAACTTCTTTTGTAGGGGATGAATGTCTCGAATTCATTCGGGATTGACCGTACCCTGCGAATAAGGATCGGCCAACTACGTGCCAGCAGCCGCGGTAATACGTAGGATCCGAGCGTTGTCCGGAATTACTGGGTGTAAAGGGCGTGTAGGTGGGTTTCCAAGTCGGTGGTGAAAGCCTGCAGCTCAACTGCAGAATTGCCCTCGATACTGGAGATCTTGAGTGCGGCA	NR_074698.1	Ignavibacterium album	80.67
r134	8	0.232356	genus*	1	Bacteroidota	Kryptonia	Kryptoniales	uncultured Kryptoniales	uncultured Kryptoniales	TGAGGAATATTGCGCAATGGCCGAAAGGCTGACGCAGCGACGCCGCGTGAGGGATGAAGTCCGTTAGGATGTAAACCTCTTTTGCAGGGGATGAATGTTCCCGTTCACCGGGAATTGACCGTACCCTGCGAATAAGGATCGGCTAACTACGTGCCAGCAGCCGCGGTAATACGTAGGATCCGAGCGTTGTCCGGAATTACTGGGTGTAAAGGGCGTGTAGGTGGATTCCTATGTCGGTGGTGAAATCCTGCAGCTTAACTGCAGAATTGCCTTCGAAACTGGGAATCTTGAGTGCGGCAG	NR_074698.1	Ignavibacterium album	80.94
r135	5	0.145222	species*	0.889415	Bacteroidota	Ignavibacteria	Ignavibacteriales	uncultured Ignavibacteriales	uncultured Ignavibacteriales	TGAGGAATATTGGGCAATGCCCGCAAGGGTGACCCAGCAACGCCGCGTGGAGGATGAATGCCGTAAGGTTGTAAACTCCTGTTAGAGGGGAAGAATAATTCCGATTGTATCGGAACATGACTGTACCCTCAGAGAAAGCCCCGGCTAACTACGTGCCAGCAGCCGCGGTAATACGTAGGGGGCAAGCGTTGTCCGGATTTACTGGGTGTAAAGGGCGCGCAGGTGGGCTTGATAGTTAGAGGTGAAATCCTGTGGCTTAACTGCAGAACTGCCTTTAATACTTCAAGTCTTGAGTGCGGA	NR_074698.1	Ignavibacterium album	91.69
r136	11	0.319489	genus*	0.993339	Bacteroidota	Kryptonia	Kryptoniales	uncultured Kryptoniales	uncultured Kryptoniales	TGAGGAATATTGCGCAATGCCCGAAAGGGTGACGCAGCGACGCCGCGTGGAGGATGAAGGCCCTACGGGTCGTAAACTCCTTTTATGAGGGAATAACTTCTCGCTACAGGCGAGATTGAATGTACCTCAAGAAAAAGCATCGGCTAACTACGTGCCAGCAGCCGCGGTAATACGTAGGATGCTAGCGTTGTCCGGATTTACTGGGTGTAAAGGGAGCGCAGGCGGGTTAGTAAGTCGGTGGTGAAATTCTTAGGCTTAACCTGAGAACTGCCATCGATACTGCTAATCTTGAGTGCAGAA	MG264297.1	Melioribacter roseus	84.87
r137	10	0.290444	genus*	0.999993	Bacteroidota	Kryptonia	Kryptoniales	uncultured Kryptoniales	uncultured Kryptoniales	TGAGGAATATTGCGCAATGGCCGAAAGGCTGACGCAGCGACGCCGCGTGAAGGATGAAGTCCGTTAGGATGTAAACTTCTTTTATAGGGGATGAATGTGGCGCTTCGAGCGCCATTGACCGTACCCTGTGAATAAGGATCGGCTAACTACGTGCCAGCAGCCGCGGTAATACGTAGGATCCGAGCGTTGTCCGGAATTACTGGGTGTAAAGGGCGTGTAGGTGGATCTCTAAGTCGGTGGTGAAATGTTGCAGCTTAACTGCAAAATTGCCCTCGATACTGGGGATCTTGAGTACGGCAG	MG264297.1	Melioribacter roseus	80.98
r138	4	0.116178	species*	0.942746	Bacteroidota	Kryptonia	Kryptoniales	uncultured Kryptoniales	uncultured Kryptoniales	TGAGGAATATTGCGCAATGTCCGAAAGGGTGACGCAGCGACGCCGCGTGGAGGATGAAGGCCCTATGGGTCGTAAACTCCTTTTGAGGGGGAAGAATAGTTCCATATACTGGGATTTGACGGTACCCCTAGAAAAAGCACCGGCCAACTACGTGCCAGCAGCCGCGGTAATACGTAGGGTGCAAGCGTTGTCCGGAATTACTGGGTGTAAAGGGAGCGCAGGCGGGTTGGCAAGTCCTTGGTGAAATCCTGAGGCTTAACCTCAGGACTGCCAATGATACTGCCAATCTTGAGTACAGAA	NR_074796.1	Melioribacter roseus	84.12
r139	50	1.45222	genus*	0.999973	Nitrospirota	Thermodesulfovibrionia	uncultured Thermodesulfovibrionia	uncultured Thermodesulfovibrionia	uncultured Thermodesulfovibrionia	TGGGGAATTTTGCGCAATGGGCGAAAGCCTGACGCAGCGACGCCGCGTGGAGGATGAAGGTTTTCGGATTGTAAACTCCTTTTGTAGGGGAAGATAATGACGGTACCCTATGAATAAGCCACGGCTAACTCTGTGCCAGCAGCCGCGGTAAGACAGAGGTGGCAAGCGTTGTTCGGAATTACTGGGCTTAAAGGGCGCGTAGGTGGTGGCATAAGTCCGAGGTGGAAGACTAAGGCTTAACCTTAGAATTGCCTTGGAAACTGTATCACTTGAGTCAGCGAGGGGATGGCGGAATTCCAG	AP022873.1	Dissulfurispira thermophila	89.93
r140	28	0.813244	genus*	0.999634	Nitrospirota	Thermodesulfovibrionia	uncultured Thermodesulfovibrionia	uncultured Thermodesulfovibrionia	uncultured Thermodesulfovibrionia	TGGGGAATTTTGCGCAATGGGGGAAACCCTGACGCAGCGACGCCGCGTGGAGGATGAAGGTCTTCGGATTGTAAACTCCTTTTGTCGGGGAAGATAATGACGGTACCCGGCGAATAAGCCACGGCTAACTCTGTGCCAGCAGCCGCGGTAAGACAGAGGTGGCAAGCGTTGTTCGGAATTACTGGGCTTAAAGGGCGCGTAGGCGGTGGAGTAAGTCTGAGGTGGAAGATTAGGGCTTAACCCTAAAATTGCCTTGGAAACTGCATCACTTGAGTCAGCGAGGGGATGGCGGAATTCCAG	AP022873.1	Dissulfurispira thermophila	88.93
r141	15	0.435667	genus*	0.999976	Nitrospirota	Thermodesulfovibrionia	uncultured Thermodesulfovibrionia	uncultured Thermodesulfovibrionia	uncultured Thermodesulfovibrionia	TGGGGAATTTTGCACAATGGGCGGAAGCCTGATGCAGCGACGCCGCGTGGAGGATGAAGGCCTTCGGGTTGTAAACTCCTTTTGTAGGGGACAATGATGATGGTACCCTGCGAATAAGCCACGGCTAACTCTGTGCCAGCAGCCGCGGTAAGACAGAGGTGGCGAGCGTTGTTCGGAATCACTGGGCTTAAAGGGCGCGTAGGTGGTAGTGCAAGTCTGGGGTGGAATCCTATGGCTTAACCATAGAATTGCCTTGGAAACTGTATTACTTGAGTCAGTGAGGGGAGGGTAGAATTCCTG	AP022873.1	Dissulfurispira thermophila	93.67
r142	11	0.319489	species*	0.761317	Nitrospirota	Thermodesulfovibrionia	uncultured Thermodesulfovibrionia	uncultured Thermodesulfovibrionia	uncultured Thermodesulfovibrionia	TGGGGAATTTTGCACAATGGGGGAAACCCTGATGCAGCGACGCCGCGTGGAGGATGAAGGCCTTCGGGTTGTAAACTCCTTTTGCAGGGGAAGATAATGACGGTACCCTGCGAATAAGCCACGGCTAACTCTGTGCCAGCAGCCGCGGTAAGACAGAGGTGGCAAGCGTTGTTCGGAATTACTGGGCTTAAAGGGCGCGTAGGTGGTAGTGCAAGTCTGAGGTGGAATCTTAGGGCTTAACCCTAAAATTGCCCTGGAAACTGCATTACTTGAGTCAGTGAGGGGAGGGTAGAATTCCTG	AP022873.1	Dissulfurispira thermophila	91.33
r143	6	0.174267	genus*	0.996034	Proteobacteria	Gammaproteobacteria	uncultured Gammaproteobacteria	uncultured Gammaproteobacteria	uncultured Gammaproteobacteria	TGGGGAATATTGGACAATGGGGGAAACCCTGATCCAGCAATGCCGCGTGTGTGAAGAAGGCCTGCGGGTTGTAAAGCACTTTCAGTGGGGAAGAAAAAATCGGAATTAACACTTCCGAGCTTGACGTTACCCATAGAAGAAGCACCGGCTAACTCCGTGCCAGCAGCCGCGGTAATACGGAGGGTGCAAGCGTTAGTCGGAATTACTGGGCGTAAAGCGCACGCAGGTGGCTGAGTCAGTCGATCGTGAAAGCCCTGGGCTTAACCTGGGAATTGCGGTCGATACTACTCGGCTAGAGTA	MK353155.1	Candidatus Kuenenia sp.	90.46
r144	8	0.232356	genus*	0.935115	Planctromycetota	Planctomycetes	Gemmatales	Gemmataceae	uncultured Gemmataceae	TCGAGGATCTTCGGCAATGGGCGAAAGCCTGACCGAGCGACGCCGCGTGTGCGAAGAAGGCCTTCGGGTTGTAAAGCACTGTCGAGGGGGAGGAAAGCCCGCAAGGGTCTGACCTATTCCTGGAGGAAGCACGGGCTAAGTTCGTGCCAGCAGCCGCGGTAAGACGAACCGTGCGAACGTTGTTCGGAATCACTGGGCTTAAAGGGCGCGTAGGCGGACGACCAAGTCGGGGGTGAAATCTTTCGGCTCAACCGGAAAATAGCCTTCGATACTGGCCGTCTGGAGGGAGGTAGGGGCGTG	GQ889455.1	Gemmata sp.	91.33
r145	3	0.0871333	genus*	0.921742	Planctromycetota	Planctomycetes	Gemmatales	Gemmataceae	uncultured Gemmataceae	TCGAGGATCTTCGGCAATGGGCGCAAGCCTGACCGAGCGACGCCGCGTGTGCGATGAAGGCCTTCGGGTTGTAAAGCACTGTCGAGGGGGAGGAAGCCGAAAGGTTGACCTATCCCTGGAGGAAGCACGGGCTAAGTTCGTGCCAGCAGCCGCGGTAAGACGAACCGTGCGAACGTTGTTCGGAATCACTGGGCTTAAAGGGCGCGTAGGCGGGCCGGATAGTCTGCGGTGAAATCCTCCAGCTTAACTGGAGAAGTGCCGTGGATACTGCCGGTCTTGAGGAAGGTAGGGGCATCTGGA	GQ889455.1	Gemmata sp.	92.2
r146	28	0.813244	family	0.999988	Planctromycetota	Planctomycetes	Isosphaerales	Isosphaeraceae	unclassified Isosphaeraceae	TCGAGAATCTTCGGCAATGGGCGCAAGCCTGACCGAGCGACGCCGCGTGGAGGACGAAGGCCTTCGGGTTGTAAACTCCTGTCGAGGGGAGGAAGGGGCAACCTTGACCGATCCCTGGAGGAAGCACGGGCTAAGTTCGTGCCAGCAGCCGCGGTAAGACGAACCGTGCGAACGTTATTCGGAATCACTGGGCTTAAAGCGCGTGTAGGCGGATGGGAACGTCGGTCTTTGAAAGCCCCCGGCTCAACCGGGGAAGCGGAGCCGAAACGACCGATCTGGAGGGACGTAGGGGGATCTGGA	NR_148747.1	Paludisphaera borealis	96.69
r147	3	0.0871333	species*	0.970739	Proteobacteria	Alphaproteobacteria	Paracaedibacterales	Paracaedibacteraceae	Candidatus Paracaedibacter	TGGGGAATATTGGACAATGGGGGAAACCCTGATCCAGCAATGCCGCGTGAGTGATGAAGGCCTTAGGGTTGTAAAGCTCTTTTATTAGGGACGATGATGACGGTACCTAATGAATAAGCTCCGGCTAACTTCGTGCCAGCAGCCGCGGTAATACGAGGGGAGCTAGCGTTGTTCGGAATTACTGGGCGTAAAGGGCGCGTAGGCGGTACTATAAGTCAGATGTGAAAGCCCTGGGCTTAACCTAGGAGGTGCATTTGATACTGTAGAACTAGAGATCGAGAGAGGAAAGTGGAATTACGA	MN072828.1	Candidatus Odyssella sp.	96.66
r148	39	1.13273	genus	0.956178	Proteobacteria	Alphaproteobacteria	Rhizobiales	Hyphomicrobiaceae	Hyphomicrobium	TGGGGAATATTGGACAATGGGCGCAAGCCTGATCCAGCCATGCCGCGTGAGTGACGAAGGTCTTCGGATTGTAAAGCTCTTTTGGCGGGGACGATAATGACGGTACCCGCAGAATAAGCCCCGGCTAACTTCGTGCCAGCAGCCGCGGTAATACGAAGGGGGCTAGCGTTGTTCGGAATTACTGGGCGTAAAGCGCACGTAGGCGGATTTGTAAGTCAGGGGTGAAATCCCGGGGCTCAACCTCGGAACTGCCTTTGATACTGCAAGTCTTGAGTCCGGAAGAGGTGAGTGGAATTCCTA	NR_104954.1	Hyphomicrobium aestuarii	100
r149	15	0.435667	family	0.998276	Proteobacteria	Alphaproteobacteria	Rhizobiales	Hyphomicrobiaceae		TGGGGAATATTGGACAATGGGCGCAAGCCTGATCCAGCCATGCCGCGTGAGTGACGAAGGCCTTAGGGTTGTAAAGCTCTTTTGGCGGGGAAGATAATGACGGTACCCGCAGAATAAGTCCCGGCTAACTTCGTGCCAGCAGCCGCGGTAATACGAAGGGGACTAGCGTTGTTCGGAATCACTGGGCGTAAAGCGCACGTAGGCGGATGTGTCAGTCAGGGGTGAAATCCCGGGGCTCAACCTCGGAACTGCCTTTGATACAGCACGTCTCGAGTCCGGAAGAGGTGGGTGGAACTGCGA	CP005587.1	Hyphomicrobium denitrificans	97.62
r150	57	1.65553	species*	0.855477	Proteobacteria	Alphaproteobacteria	Rhizobiales	Methyloligellaceae	uncultured Methyloligellaceae	TGGGGAATATTGGACAATGGGCGCAAGCCTGATCCAGCCATGCCGCGTGGGTGAAGAAGGCCTTAGGGTTGTAAACCCCTTTCAGCGGGGAAGATAATGACGGTACCCGCAGAAGAAGTCCCGGCTAACTCCGTGCCAGCAGCCGCGGTAATACGGAGGGGACTAGCGTTGTTCGGAATTACTGGGCGTAAAGCGCACGTAGGCGGATTTGTAAGTCAGGGGTGAAATCCCGGGGCTCAACCTCGGAACTGCCTTTGATACTGCAAATCTCGAGTCCGGAAGAGGTGAGTGGAATTCCTA	KP771710.1	Methylothermalis aethiopiae	98.67
r151	33	0.958466	species*	0.741025	Proteobacteria	Alphaproteobacteria	Rhizobiales	Methyloligellaceae	uncultured Methyloligellaceae	TGGGGAATATTGGACAATGGGCGCAAGCCTGATCCAGCCATGCCGCGTGGGTGAAGAAGGCCTTAGGGTTGTAAACCCCTTTCAGCGGGGAAGATAATGACGGTACCCGCAGAAGAAGTCCCGGCTAACTCCGTGCCAGCAGCCGCGGTAATACGGAGGGGACTAGCGTTGTTCGGAATTACTGGGCGTAAAGCGCACGTAGGCGGATTTGTAAGTCAGGGGTGAAATCCCGGGGCTCAACCCCGGAACTGCCTTTGATACTGCAAATCTCGAGTCCGGAAGAGGTGAGTGGAATTCCTA	KP771710.1	Methylothermalis aethiopiae	98.33
r152	26	0.755155	genus*	0.951777	Proteobacteria	Alphaproteobacteria	Rhizobiales	Xanthobacteraceae	uncultured Xanthobacteraceae	TGGGGAATATTGGACAATGGGCGCAAGCCTGATCCAGCCATGCCGCGTGGGTGATGAAGGCCTTAGGGTTGTAAAGCCCTTTCGGCGGGGAAGATAATGACGGTACCCGCAGAAGAAGCCCCGGCTAACTTCGTGCCAGCAGCCGCGGTAATACGAAGGGGGCTAGCGTTGCTCGGAATCACTGGGCGTAAAGCGCACGTAGGCGGACTCTTAAGTCGGTGGTGAAATCCTGGAGCTCAACTCCAGAACTGCCTTCGATACTGGGAGTCTTGGAGTCCGGGAGAGGTGAGTGGAACTGCG	CP007440.1	Rhodoplanes sp.	98
r153	7	0.203311	genus*	0.940696	Proteobacteria	Alphaproteobacteria	Rhizobiales	Xanthobacteraceae	uncultured Xanthobacteraceae	TGGGGAATATTGGACAATGGGCGCAAGCCTGATCCAGCCATGCCGCGTGGATGATGAAGGCCCTAGGGTTGTAAAGTCCTTTCGGCGGGGAAGATAATGACGGTACCCGCAGAAGAAGCCCCGGCTAACTTCGTGCCAGCAGCCGCGGTAATACGAAGGGGGCTAGCGTTGCTCGGAATCACTGGGCGTAAAGCGCACGTAGGCGGATTCCTAAGTCGGTGGTGAAATCCTGGAGCTCAACTCCAGAACTGCCTCCGATACTGAGAGTCTCCGAGTCCGGGAGAGGTGAGTGGAACTGCG	CP007440.1	Rhodoplanes sp.	98.67
r154	37	1.07464	species	0.799405	Proteobacteria	Alphaproteobacteria	Rhizobiales	Beijerinckiaceae	Methylocystis	TGGGGAATATTGGACAATGGGCGAAAGCCTGATCCAGCCATGCCGCGTGAGTGATGAAGGCCCTAGGGTTGTAAAGCTCTTTCGCCAGGGACGATAATGACGGTACCTGGATAAGAAGCCCCGGCTAACTTCGTGCCAGCAGCCGCGGTAATACGAAGGGGGCTAGCGTTGTTCGGATTTACTGGGCGTAAAGCGCACGTAGGCGGATTTTTAAGTCAGGGGTGAAATCCCAAGGCTCAACCTTGGAACTGCCTTTGATACTGGAAGTCTCGAGTCCGGGAGAGGTGAGTGGAACTGCGA	CP044328.1	Methylocystis rosea	100
r155	35	1.01656	genus	0.730007	Proteobacteria	Alphaproteobacteria	Rhizobiales	Xanthobacteraceae	Bradyrhizobium	TGGGGAATATTGGACAATGGGCGCAAGCCTGATCCAGCCATGCCGCGTGAGTGATGAAGGCCCTAGGGTTGTAAAGCTCTTTTGTGCGGGAAGATAATGACGGTACCGCAAGAATAAGCCCCGGCTAACTTCGTGCCAGCAGCCGCGGTAATACGAAGGGGGCTAGCGTTGCTCGGAATCACTGGGCGTAAAGGGTGCGTAGGCGGGTCTTTAAGTCAGGGGTGAAATCCTGGAGCTCAACTCCAGAACTGCCTTTGATACTGAAGATCTTGAGTTCGGGAGAGGTGAGTGGAACTGCGA	ON383528.1	Bradyrhizobium elkanii	100
r156	18	0.5228	class	0.999999	Proteobacteria	Alphaproteobacteria				CGGGGAATATTGGACAATGGGCGCAAGCCTGATCCAGCCATGCCGCGTGAGTGATGAAGGCCCTAGGGTTGTAAAGCTCTTTCAGCGGGGAAGATAATGACGGTACCCGCAGAAGAAGCCCCGGCTAACTTCGTGCCAGCAGCCGCGGTAATACGAAGGGGGCTAGCGTTGCTCGGAATTACTGGGCGTAAAGCGCGCGTAGGCGGATCTGCAAGTCGGGGGTGAAATCCCGAGGCTCAACCTCGGAACTGCCTTCGATACTGCGGGTCTCGAGTCCGGGAGAGGTGAGTGGAATTCCTA	HF952772.1	Chelativorans composti	95.3
r157	5	0.145222	class	0.975083	Proteobacteria	Alphaproteobacteria				TGGGGAATATTGGACAATGGGGGCAACCCTGATCCAGCCATGCCGCGTGAGTGATGAAGGCCTTCGGGTTGTAAAGCTCTTTTGGCGGGGACGATGATGACGGTACCCGCAGAATAAGCCCCGGCTAACTTCGTGCCAGCAGCCGCGGTAATACGTAGGGGGCTAGCGTTGTCCGGATTTATTGGGCGTAAAGAGCGTGTAGGCGGCCAGGTAGGTCTGCTGTGAAAACTCGAGGCTCAACCTCGAGATGTCGGCGGAAACCGTCTGGCTGTCGTACTTCTTGTAATTGCCCTCGGCATC	MK696361.1	Reyranella graminifolii	97.09
r158	3	0.0871333	class	0.846059	Proteobacteria	Alphaproteobacteria				TGGGGAATCTTGGACAATGGGCGAAAGCCTGATCCAGCCATGCCGCGTGAGTGACGAAGGCCTTAGGGTTGTAAAGCTCTTTTTTGAGGGGAAGATGATGACGGTACCCTCCGAAGAAGCACCGGCTAACTACGTGCCAGCAGCCGCGGTAATACGTAGGGTGCGAGCGTTGCCCGGATTTATTGGGCGTAAAGCGCGTGTAGGCGGTTGTTCAAGTCAGGTGTGAAAGCCTTGAGCTCAACTCAAGAAATGCACTTGATACTGGATGACTAGAGGACCGGAGAGGATAGTGGAATTCCC	OK643559.1	Reyranella sp.	92.33
r159	4	0.116178	domain	0.999813						TGGGGAATATTGGACAATGGGCGAAAGCCTGATCCAGCCATGCCGCGTGGGTGAAGAAGGCCTTAGGGTTGTAAACCCCTTTCAGCGGGGACGATAATGACGGTACCCGCAGAAGAAGTCCCGGCTAACTCCGTGCCAGCAGCCGCGGTAAGACGAACCGTGCGAACGTTATTCGGAATCACTGGGCTTAAAGCGAGGTCCTGGACGTCTACTGACGCTGAGACGCGAAAGCTAGGGGAGCAAACGGGATTAGATACCCCGGTAGTCCTAGCCGTAAACGATGGGCACTGGGTAGGGGGC	MT636625.1	Microbaculum marinum	93.33
r160	80	2.32356	genus*	0.780632	Proteobacteria	Alphaproteobacteria	uncultured Alphaproteobacteria	uncultured Alphaproteobacteria	uncultured Alphaproteobacteria	TGGGGAATATTGGACAATGGGCGCAAGCCTGATCCAGCCATGCCGCGTGGGTGATGAAGGCCTTAGGGTTGTAAAGCCCTTTCGGCGGGGAAGATAATGACGGTACCCGCAGAAGAAGCCCCGGCTAACTTCGTGCCAGCAGCCGCGGTAATACGAAGGGGGCTAGCGTTGCTCGGAATCACTGGGCGTAAAGCGCACGTAGGCGGTCTTTTAAGTCAGGGGTGAAATCCTGGAGCTCAACTCCAGAACTGCCCTTGATACTGAGAGGCTTGAGTTCGGGAGAGGTGAGTGGAACTGCGA	MH669525.1	Pseudolabrys sp.	97
r161	5	0.145222	species*	0.998118	Proteobacteria	Alphaproteobacteria	Micropepsales	Micropepsaceae	Rhizomicrobium	TTGGGAATCTTGGACAATGGGGGAAACCCTGATCCAGCCATGCCGCGTGAGTGATGAAGGCCTTAGGGTTGTAAAGCTCTTTTACCCGGGAAGATAATGACTGTACCGGGAGAATAAGCTCCGGCTAACTTCGTGCCAGCAGCCGCGGTAATACGAAGGGGGCTAGCGTTGTTCGGAATTACTGGGCGTAAAGCGCGCGCAGGCGGCCAAACAAGTCAGGGGTGAAAGCCCAGAGCTCAACTCTGGAACTGCCTTTGAAACTTTTTGGCTAGAGGACGGGAGAGGTGAGTGGAATTCCCA	NR_108115.1	Rhizomicrobium electricum	96
r162	18	0.5228	genus*	0.952889	Proteobacteria	Alphaproteobacteria	Elsterales	uncultured Elsterales	uncultured Elsterales	TGGGGAATATTGGACAATGGGCGCAAGCCTGATCCAGCAATGCCGCGTGAGTGATGAAGGCCTTAGGGTTGTAAAGCTCTTTCGCCCGCGACGATGATGACGGTAGCGGGAGAAGAAGCCCCGGCTAACTTCGTGCCAGCAGCCGCGGTAATACGAAGGGGGCGAGCGCTGTTCGGAATTACTGGGCGTAAAGGGCGCGTAGGCGGCCCCTTTTGTCGCGTGTGAAAGCCCCGGGCTCAACCTGGGAACGGCGCGCGAAACGGGGGGGCTTGAGTTCGGGAGAGGAGAGTGGAATTCCCA	MK542987.1	Azospirillum lipoferum	93
r163	2	0.0580889	species*	0.710926	Proteobacteria	Alphaproteobacteria	uncultured Alphaproteobacteria	uncultured Alphaproteobacteria	uncultured Alphaproteobacteria	TGGGGAATATTGGACAATGGGGGAAACCCTGATCCAGCAATGCCGCGTGGATGATGAAGGCCTTCGGGTTGTAAAGTCCTTTCGGCGGGGACGATGATGACGGTACCCGCAGAAGAAGCCCCGGCTAACTTCGTGCCAGCAGCCGCGGTAATACGAAGGGGGCTAGCGTTGTTCGGAATTACTGGGCGTAAAGGGCGCGTAGGCGGCTCTGTGCGTCGGGCGTGAAAGGCCTGGGCTTAACCCAGGAACTGCGCTCGATACGGCGGAGCTTGAGTGTGGGAGAGGATGGTGGAATTCCCA	OK643561.1	Deserticella xinjiangensis	93
r164	3	0.0871333	class	0.996708	Proteobacteria	Alphaproteobacteria				TGGGGAATATTGGACAATGGGCGCAAGCCTGATCCAGCAATGCCGCGTGAGTGATGAAGGCCTTCGGGTTGTAAAGCTCTTTCGCCCGCGACGATGATGACGGTAGCGGGAGAAGAAGCCCCGGCTAACTTCGTGCCAGCAGCCGCGGTAATACGAAGGGGGCCGGCAAGTTCAACAACCCGCCGCAGAAGGATCTGGAGACCTGGTTCATTCGCGGCGGCTCGGCCGGCGCCGCGCTCTATACTTTCCGCGAACCCGGCGTCTATGCCTACGTCAACCACAACCTGATCGAGGCGTGTG	MG928499.2	Skermanella pratensis	98.77
r165	5	0.145222	class	0.76109	Proteobacteria	Alphaproteobacteria				TGGGGAATATTGGACAATGGGCGCAAGCCTGATCCAGCCATGCCGCATGGGTGATGAAGGCCCTAGGGTTGTAAAGCCCTTTCAGCGGGGAAGATAATGACGGTACCCGCAGAAGAAGCGCCGGCCAACTACGTGCCAGCAGCCGCGGTAATACGGAGGGAGCAAGCGTTGTCCGGATTTACTGGGCGTAAAGAGCGCGCAGGCGGCCAAGTCAGTCGAATGTGAAAGCCCCGGCTTAACTGGGGAGGGTCATTCGAAACTGCCGTGACTCGAGTCCGGTAGGGGAGTGTGGAATTCCCG	NR_165004.1	Ferruginivarius sediminum	86.47
r166	6	0.174267	species*	0.91307	Proteobacteria	Alphaproteobacteria	uncultured Alphaproteobacteria	uncultured Alphaproteobacteria	uncultured Alphaproteobacteria	TGGGGAATATTGGACAATGGGGGAAACCCTGATCCAGCAATGCCGCGTGAGTGATGAAGGCCTTAGGGTTGTAAAGCTCTTTCGACGGGGACGATGATGACGGTACCCGTAGAAGAAGCCCCGGCTAACTTCGTGCCAGCAGCCGCGGTAATACGAAGGGGGCTAGCGTTGTTCGGAATTACTGGGCGTAAAGGGCGCGTAGGCGGTCTTGTAAGTCAGATGTGAAAGCCCCGGGCTCAACCCGGGAATAGCATTTGATACTGCGAGGCTTGAGTCCGGGAGAGGATGGCGGAATTCCCA	CP042582.1	Hypericibacter adhaerens	95.33
r167	4	0.116178	order	0.970546	Proteobacteria	Gammaproteobacteria	Burkholderiales			TTAGGAATTTTGGACAATGGGCGCAAGCCTGATCCAGCCATGCCGCGTGTGTGAAGAAGGCCTTCGGGTTGTAAAGCACTTTCGGGCGGAACGAAATCGCGCGGGTGAACAATCCGCGTGGATGACGGTACCGCAAGAAGAAGCACCGGCTAACTACGTGCCAGCAGCCGCGGTAATACGTAGGGTGCGAGCGTTAATCGGAATTACTGGGCGTAAAGCGTGCGCAGGCGGTTCGTTAAGTTCGTTGTGAAAGCCCCGGGCTCAACCTGGGAACGGCAATGGAAACTGGCGGACTCGAGT	CP023499.1	Burkholderia thailandensis	90.91
r168	4	0.116178	species*	0.997894	Chloroflexi	Chloroflexia	Thermomicrobiales	uncultured Thermomicrobiales	uncultured Thermomicrobiales	CAAGGAATTTTCCGCAATGGGCGAAAGCCTGACGGAGCAACGCCGCGTGGGGGAGGACGCTTTTCGGAGTGTAAACCTCTTTTCTTGGGGACGACGAACGACGGTACCCGAGGAATAAGGACCGGCTAACTACGTGCCAGCAGCCGCGGTAATACGTAGGGTCCGAGCGTTGTCCGGAGTTACTGGGCGTAAAGCGCGCGCAGGCGGCTTCATAAGTCTGGCGTGAAAGCCCCCGGCTCAACCGGGGAGGGTCGTCGGAGACTGTGGAGCTTGAGGGCGGTAGGGGCTGGTGGAATTCCC	KM974662.1	Paraburkholderia tropica	89.44
r169	47	1.36509	genus*	0.999965	Acidobacteriota	Vicinamibacteria	Vicinamibacterales	uncultured Vicinamibacterales	uncultured Vicinamibacterales	TAGGGAATTGTTCGCAATGGGCGCAAGCCTGACGACGCAACGCCGCGTGGAGGATGAAGATCTTCGGGTCGTAAACTCCTTTCGATCGAGACGAATGATCTCCGGGTGAACAATCCGGAGAAATGACGGTACCGAGAGAAGAAGCCCCGGCTAACTCCGTGCCAGCAGCCGCGGTAATACGGGGGGGCAAGCGTTGTTCGGAATTACTGGGCGTAAAGGGCTCGTAGGCGGCCAACTAAGTCAGACGTGAAATCCCTCGGCTTAACCGGGGAACTGCGTCTGATACTGGATGGCTTGAGA	CP011998.1	Ralstonia solanacearum	92.64
r170	17	0.493755	genus*	0.89894	Actinobacteriota	Thermoleophilia	Gaiellales	uncultured Gaiellales	uncultured Gaiellales	TGGGGAATCTTGCGCAATGGGCGAAAGCCTGACGCAGCGACGCCGCGTGAGGGAAGAAGGCCTTCGGGTTGTAAACCTCTTTCAGGAGGGACGAAGCCACTCGGGTTAATAGCCCAGAGGGTGACGGTACCTCCAGAAGAAGCCCCGGCTAACTACGTGCCAGCAGCCGCGGTAATACGAAGGGGGCTAGCGTTGCTCGGAATCACTGGGCGTAAAGCGCACGTAGGCGGATTGCTAAGTCAGGGGTGAAATCCTGGAGCTCAACTCCAGAACTGCCTTTGATACTGGTGATCTTGAGTC	CP011998.1	Ralstonia solanacearum	89.8
r171	16	0.464711	genus*	0.885309	Actinobacteriota	Thermoleophilia	Gaiellales	uncultured Gaiellales	uncultured Gaiellales	TGGGGAATCTTGCGCAATGGGCGAAAGCCTGACGCAGCGACGCCGCGTGAGGGAAGAAGGCCTTCGGGTTGTAAACCTCTTTCAGGAGGGACGAAGCCACTCGGGTTAATAGCCCAGAGGGTGACGGTACCTCCAGAAGAAGCCCCGGCTAACTACGTGCCAGCAGCCGCGGTAATACGTAGGGGGCAAGCGTTGTCCGGATTTATTGGGCGTAAAGAGCGTGTAGGCGGCCGTACAGGTCAGCTGTGAAAACTCGAGGCTCAACCTCGAGACGTCGGTTGAAACCGTACGGCTAGAGTC	CP011998.1	Ralstonia solanacearum	96.35
r172	5	0.145222	order	0.701879	Acidobacteriota	Vicinamibacteria	Vicinamibacterales	unclassified Vicinamibacterales		TGGGGAATTGTTCGCAATGGGCGCAAGCCTGACGACGCAACGCCGCGTGGAGGATGAAGATCTTCGGGTCGTAAACTCCTTTCGATCGAGACGAACAGTCTCCGGGTGAACAATCCGGAGGTTTGACGGTACCGAGAGAAGAAGCCCCGGCTAACTCCGTGCCAGCAGCCGCGGTAATACGGGGGGGCAAGCGTTGTTCGGATCATTGGGCGTAAAGCGCGTGTAGGCGGCTAGGCAAGTCAGTTGTGAAAGCCCGGGGCCAACCCCGGAATTGCATCTGAAACTGCCTGACTAGAGTCC	CP011998.1	Ralstonia solanacearum	90.7
r173	10	0.290444	genus	0.894035	Proteobacteria	Gammaproteobacteria	Burkholderiales	Comamonadaceae	Rhodoferax	TGGGGAATTTTGGACAATGGGCGCAAGCCTGATCCAGCAATGCCGCGTGCAGGATGAAGGCCTTCGGGTTGTAAACTGCTTTTGTACGGAACGAAACGGTCCTTTCTAATACAAGGGGCTAATGACGGTACCGTAAGAATAAGCACCGGCTAACTACGTGCCAGCAGCCGCGGTAATACGTAGGGTGCAAGCGTTAATCGGAATTACTGGGCGTAAAGCGTGCGCAGGCGGTTATATAAGACAGATGTGAAATCCCCGGGCTCAACCTGGGACCTGCATTTGTGACTGTATAGCTAGAGT	OL636264.1	Rhodoferax saidenbachensis	99.67
r174	20	0.580889	genus*	0.999339	Proteobacteria	Gammaproteobacteria	Burkholderiales	Sutterellaceae	uncultured Sutterellaceae	TGGGGAATTTTGGACAATGGGCGCAAGCCTGATCCAGCCATGCCGCGTGCGGGAAGAAGGCCTTCGGGTTGTAAACCGCTTTTGGCAGGAACGAAACGGCGCGAGCCAATACCTCGCGTTAATGACGGTACCTGCAGAATAAGCACCGGCTAACTACGTGCCAGCAGCCGCGGTAATACGTAGGGTGCAAGCGTTAATCGGAATTACTGGGCGTAAAGCGTACGCAGGCGGCTTTGCAAGACAGGTGTGAAATCCCCGGGCTAACCTGGGAACTGCATTTGTGACTGCATGGCTAGAGTC	LC430085.1	Piscinibacter aquaticus	96.03
r175	21	0.609933	species*	0.873232	Proteobacteria	Gammaproteobacteria	Burkholderiales	Nitrosomonadaceae	uncultured Nitrosomonadaceae	TGGGGAATTTTGGACAATGGGGGCAACCCTGATCCAGCCATGCCGCGTGAGTGAAGAAGGCCTTCGGGTTGTAAAGCTCTTTCGGTAGGAACGAAACGGTTACGGCTAATACCTGTGACTAATGACGGTACTTACAGAAGAAGCACCGGCTAACTACGTGCCAGCAGCCGCGGTAATACGTAGGGTGCGAGCGTTAATCGGAATTACTGGGCGTAAAGGGTGCGCAGGCGGTTTCGTAAGCTGGGTGTGAAAGCCCCGGGCTTAACCTGGGAATGGCATTCAGGACTGCGAGGCTTTGAG	NR_179387.1	Sideroxyarcus emersonii	92.88
r176	14	0.406622	genus*	0.933492	Proteobacteria	Gammaproteobacteria	Burkholderiales	uncultured Burkholderiales	uncultured Burkholderiales	TGGGGAATATTGGACAATGGGGGCAACCCTGATCCAGCCATGCCGCGTGCGGGAAGAAGGCCTTCGGGTTGTAAACCGCTTTTGTCCGGAAAGAAAAGACATCTCCTAATACGGGATGTTCTTGACGGTACCGGAAGAATAAGCACCGGCTAACTACGTGCCAGCAGCCGCGGTAATACGTAGGGTGCGAGCGTTAATCGGAATTACTGGGCGTAAAGCGTGCGCAGGCGGTTCGTCAAGTCTGATGTGAAAGCCCCGGGCTCAACCTGGGAATGGCATTGGAAACTAGCGAGCTTGAGT	MK353152.1	Nitrosomonas sp.	93.33
r177	13	0.377578	genus*	0.939303	Proteobacteria	Gammaproteobacteria	Burkholderiales	uncultured Burkholderiales	uncultured Burkholderiales	TGGGGAATTTTGGACAATGGGCGCAAGCCTGATCCAGCCATGCCGCGTGCGGGAAGAAGGCCTTCGGGTTGTAAACCGCTTTCGGCCGGAACGAAATCGCCCGGGTGAATATCCCGGGTGGATGACGGTACCGGAAGAAGAAGCACCGGCTAACTACGTGCCAGCAGCCGCGGTAATACGTAGGGTGCGAGCGTTAATCGGAATTACTGGGCGTAAAGCGTGCGCAGGCGGTCTCGTAAGACAGGTGTGAAATCCCCGGGCTCAACCTGGGAACTGCGCTTGTGACTGCGAGGCTGGAGT	MK353151.1	Nitrosomonas sp.	94.7
r178	7	0.203311	genus*	0.924086	Proteobacteria	Gammaproteobacteria	Burkholderiales	uncultured Burkholderiales	uncultured Burkholderiales	TGGGGAATTTTGGACAATGGGGGCAACCCTGATCCAGCCATGCCGCGTGAGTGAAGAAGGCCTTCGGGTTGTAAAGCTCTTTTGGCCGGAAAGAAAAGGCTGCGGATAACACCCGCGGCTCTTGACGGTACCGGCAGAATAAGCACCGGCTAACTACGTGCCAGCAGCCGCGGTAATACGTAGGGTGCGAGCGTTAATCGGAATTACTGGGCGTAAAGCGTGCGTAGGCGGTTCGTTGTGTCCGCTGTGAAAGCCCCGGGCTTAACCTGGGAATTGCAGTGGAAACTAGCGGACTCAGAA	MK353153.1	Nitrosomonas sp.	92.54
r179	20	0.580889	genus*	0.991331	Proteobacteria	Gammaproteobacteria	Burkholderiales	Nitrosomonadaceae	uncultured Nitrosomonadaceae	TGGGGAATTTTGGACAATGGGGGCAACCCTGATCCAGCCATGCCGCGTGAGTGAAGAAGGCCTTCGGGTTGTAAAGCTCTTTCGGCCGGAACGAAATCGCGTACGCGAATAACGTGCGTGGATGACGGTACTGGAAGAAGAAGCACCGGCTAACTACGTGCCAGCAGCCGCGGTAATACGTAGGGTGCGAGCGTTAATCGGAATTACTGGGCGTAAAGCGTGCGCAGGCGGTTCTGCAAGTCAGATGTGAAATCCCCGGGCTTAACCTGGGAACTGCGTTTGAAACTACGGAGCTAGAGT	AY123809.1	Nitrosospira sp.	93.73
r180	6	0.174267	genus	1	Nitrospirota	Nitrospiria	Nitrospirales	Nitrospiraceae	Nitrospira	TAAGGAATATTGCGCAATGGGCGAAAGCCTGACGCAGCGACGCCGCGTGGGGGATGAAGGTCTTCGGATTGTAAACCCCTTTCGGGAGGGAAGATGGAATGGGGTAACCCATTCGGACGGTACCTCCAGAAGCAGCCACGGCTAACTTCGTGCCAGCAGCCGCGGTAATACGAAGGTGGCAAGCGTTATTCGGATTTACTGGGCGTACAGGGAGCGTAGGCGGTTCGGTAAGCCCTCTGTGAAATCTTCAGGCTTAACCTGGAAAAGTCGGAGGGGACTGCTGGGCTAGAGGACGGGAGA	LT828648.1	Nitrospira japonica	94.68
r181	13	0.377578	genus*	0.999858	Proteobacteria	Gammaproteobacteria	Burkholderiales	Nitrosomonadaceae	uncultured Nitrosomonadaceae	TGGGGAATTTTGGACAATGGGGGCAACCCTGATCCAGCCATTCCGCGTGAGTGAAGAAGGCCTTCGGGTTGTAAAGCTCTTTTGTCCGGAACGAAACGGTTAGCGTGAATATCGCTGACTACTGACGGTACCGGAAGAATAAGCACCGGCTAACTACGTGCCAGCAGCCGCGGTAATACGTAGGGTGCGAGCGTTAATCGGAATTACTGGGCGTAAAGGGTGCGCAGGCGGTTTTGTAAGCCAGATGTGAAAGCCCCGGGCTTAACCTGGGAATGGCATTTGGGACTGCAAGGCTAGAGT	CP053069.1	Usitatibacter rugosus	96
r182	15	0.435667	species*	0.814938	uncultured Bacteria	uncultured Bacteria	uncultured Bacteria	uncultured Bacteria	uncultured Bacteria	TGGGGAATCTTGCGCAATGGGGGAAACCTTGACGCAGCAACGCCGCGTGGGTGATGAAGGCCTTCGGGTCGTAAAGCCCTGTCAGGTGGGAAGAAACTTGTGGATGTTAATACCATCCGCACTTGACGGTACCACCGGAGGAAGCACCGGCTAACTCCGTGCCAGCAGCCGCGGTAATACGGAGGGTGCAAGCGTTGTTCGGAATTATTGGGCGTAAAGCGCGTGTAGGTGGTTAGGTAAGTCAGATGTGAAAGCCTTCTGCTTAACAGAAGAAGTGCATTTGAAACTGCTTGGCTAGAG	NR_148794.1	Dethiosulfatarculus sandiegensis	88
r183	7	0.203311	genus	0.977533	Latescibacterota	uncultured Latescibacterota	uncultured Latescibacterota	uncultured Latescibacterota	uncultured Latescibacterota	TCGAGAGGCTTCGGCAATGGGGGAAACCCTGACCGAGCGACGCCGCGTGGGCGATGAAGGCCGTTAGGTTGTAAAGCCCTGTCGAGTGGGAAGAATTGTAGGTGGGCAAACAGTCCATCTATTTGACGGTACCGCTAAAGGAAGCTCCGGCCAACTCCGTGCCAGCAGCCGCGGTAATACGGGGGGAGCAAACGTTGTTCGGAATTACTGGGCGTAAAGGGCGTGCAGGCGGCCTCGTAAGAGGGATGTGAAATGCCCTGGCTTAACCAGGGAACTGCATCCCAGACTGCGAGGCTTGAG	KM462058.1	Desulfobulbus sp.	82.7
r184	8	0.232356	genus*	0.999106	uncultured Bacteria	uncultured Bacteria	uncultured Bacteria	uncultured Bacteria	uncultured Bacteria	TCGGGAATTTTGGGCAATGGGGGAAACCCTGACCCAGCAACGCCGCGTGAGCGATGAAGGCCTTCGGGTCGTAAAGCTCTGTCGGGAGGGAAGAAGGCCCTCGGAGTGAATAATTCCGGGGGATTGACGGTACCTCCAAAGGAAGCGCCGGCTAACTCCGTGCCAGCAGCCGCGGTAATACGGAGGGCGCAAGCGTTGTTCGGAATCACTGGGCGTAAAGCGCGTGTAGGCGGCTTGGTAAGTCGGGTGTGAAAGCCCGGGGCCTAACCCCGGAACTGCACTCGAAACTGCCTCGCTAGA	MG264245.1	Desulfonatronobacter sp.	87.63
r185	13	0.377578	genus*	0.998778	uncultured Bacteria	uncultured Bacteria	uncultured Bacteria	uncultured Bacteria	uncultured Bacteria	TCGGGAATTTTGGGCAATGGGCGAAAGCCTGACCCAGCAACGCCGCGTGAGGGATGAAGGCCTTCGGGTCGTAAACCTCTGTCGGGAGGGAAGAACGGTTCACGTTCGAATAGGGCGGGAACCTGACGGTACCTCCAAAGGAAGCACCGGCTAACTCCGTGCCAGCAGTCGCGGTAATACGGAGGGTGCAAGCGTTGTTCGGAATCATTGGGCGTAAAGCGCGTGTAGGCGGCTTGGCAAGTCAGTTGTGAAAGCCCGGGGCCCAACCCCGGAACTGCATCTGAAACTGCCTAGCTAGAG	NR_074907.1	Desulfohalobium retbaense	87.67
r186	4	0.116178	species*	0.957259	Latescibacterota	uncultured Latescibacterota	uncultured Latescibacterota	uncultured Latescibacterota	uncultured Latescibacterota	TCGAGAGGCTTCGGCAATGGGGGAAACCCTGACCGAGCGACGCCGCGTGGAGGATGAAGGCCTTTGGGTTGTAAACTCCTGTCATGTGGGAAGAAACGCCACCGATCTAATAGGGCGGTGGTTTGACGGTACCACAAGAGGAAGCTCCGGCTAACTCCGTGCCAGCAGCCGCGGTAATACGGGGGGAGCAAACGTTGTTCGGAATCACTGGGCGTAAAGGGCGTGTAGGCGGCTGGATAAGTGGGATGTTAAATCCCCGGGCTCAACCCGGGACCTGCATCTCATACTGTTCAGCTCGAG	NR_132701.1	Desulfohalophilus alkaliarsenatis	84.15
r187	2	0.0580889	domain	0.999999						TGGGGAATATTGCGCAATGGACGAAAGTCTGACGCAGCGACGCCGCGTGTGGGATGACGGTCTTCGGATTGTAAACCACTGTCGGGAGGGACGAATACGCCGCAAGGCGGGTGACGGTACCTCCAAAGGAAGCACCGGCTAACTCTGTGCCAGCAGCCGCGGTAAGACAGAGGGTGCAAACGTTGCTCGGAATCACTGGGCGTAAAGGGCGTGTAGGCGGGAAGGAAAGTCAGATGTGAAATCCCCAGGCTCAACCTGGGAACTGCATTTGTGACTGCATGGCTGGAGTGCGGCAGAGGG	NR_043143.1	Desulfonatronum cooperativum	84.62
r188	27	0.7842	species*	0.999337	Acidobacteriota	Holophagae	uncultured Holophagae	uncultured Holophagae	uncultured Holophagae	TGGGGAATTTTGCGCAATGGGCGAAAGCCTGACGCAGCAACGCCGCGTGGAGGATGAAGGTTCTCTGAATCGTAAACTCCTGTCGGCCGGGAAGAATGGTCGGGGTGCTAATCAGCCCCGATTTGACTGTACCGGCAAAGGAAGCCCCGGCTAACTCCGTGCCAGCAGCCGCGGTAATACGGAGGGGGCAAGCGTTACTCGGAATTATTGGGCGTAAAGGGCGCGTAGGCGGCTGTGTGCGTCAGAGGTGAAATCCCCGGGCTTAACCCTGGAACTGCCTCTGATACGGCATGGCTTGAG	CP014229.1	Desulfovibrio fairfieldensis	86.29
r189	9	0.2614	species*	0.975816	Actinobacteriota	uncultured Actinobacteriota	uncultured Actinobacteriota	uncultured Actinobacteriota	uncultured Actinobacteriota	TAGGGAATATTGCGCAATGGGCGAAAGCCTGACGCAGCGACACCGTGTGAAGGATGAAGATTTTCGGATCGTAAACTTCTGTCAATTGGGGACGAAGGTAGTAAGGTTAATAGCCTTTACTATTGACGGTACCCAATAAGGAAGTCTCGGCTTACTCCGTGCCAGCAGCCGCGGTAAGACGGGGGAGGCAAGCGTTGTCCGGAATTATTGGGCGTAAAGAGCGCGTAGGTGGTTTGTAAAGTCATTTGTGAAAACTTTAGGCTTAACTTAAAGACTGCAAGTGATACTGACAAACTTGAG	NR_074975.1	Pelobacter propionicus	83.07
r190	16	0.464711	genus*	0.999783	Acidobacteriota	Aminicenantia	Aminicenantales	uncultured Aminicenantales	uncultured Aminicenantales	TGAGGAATTTTGCGCAATGGGGGAAACCCTGACGCAGCGACGCCGCGTGGAGGATGAAGGCCTTCGGGTTGTAAACTCCTGTCAGAGGTGAAGAAGCCCGCAAGGGTTGACGGTAACCTCAGAGGAAGCCCCGGCCAACTACGTGCCAGCAGCCGCGGTAATACGTAGGGGGCAAGCGTTGCTCGGAATTACTGGGCGTAAAGGGTGTGTAGGCGGCTGAGCAAGTCATGGATGAAATCCCGAGGCTTAACCTCGGAACTGTCCTTGATACTGCTCGGCTTGAGGGCAGTGGAGGAGAAT	NR_044032.1	Pelobacter seleniigenes	85.91
r191	4	0.116178	genus*	0.99897	Acidobacteriota	Aminicenantia	Aminicenantales	uncultured Aminicenantales	uncultured Aminicenantales	TGAGGAATTTTGCGCAATGGGGGAAACCCTGACGCAGCGACGCCGCGTGGAGGACGAAGGCCTTCGGGTCGTAAACTCCTGTCAGAGGTGAAGAATACCCGCAAGGGTTTGACGGTAACCTCAGAGGAAGCCCCGGCTAACTACGTGCCAGCGGCCGCGGTAATACGTAGGGGGCAAACGTTGCTCGGAATTACTGGGCGTAAAGGGTGAGTAGGCGGCTGTGCAAGTCATGGATGAAATCCCGCGGCTTAACCGCGGAACGGTCCTTGAAACTGCATAGCTTGAGGATAGTTGAGGAGA	NR_044032.1	Pelobacter seleniigenes	86.74
r192	8	0.232356	genus*	0.999962	Acidobacteriota	uncultured Acidobacteriota	uncultured Acidobacteriota	uncultured Acidobacteriota	uncultured Acidobacteriota	TGGGGAATTTTGCGCAATGGGCGAAAGCCTGACGCAGCAACGCCGCGTGGAGGATGAAGGCCTTCGGGTCGTAAACTCCTGTCGATGGGGACGAAAGCCTAGCAATAGGATTGACTGTACCCGTTGAGGAAGCCACGGCTAACTCCGTGCCAGCAGCCGCGGTAATACGGAGGTGGCAAGCGTTGTTCGGAATTACTGGGCGTAAAGGGCGCGTAGGCGGCAAGACAAGTCAGATGTGAAAGCCCCGGGCTTAACCTGGGAACTGCATCTGAAACTGTAATGCTTGAGTTCTGGAGGGGT	CP092109.1	Geoalkalibacter halelectricus	84.13
r193	10	0.290444	species*	0.800527	Acidobacteriota	uncultured Acidobacteriota	uncultured Acidobacteriota	uncultured Acidobacteriota	uncultured Acidobacteriota	TGGGGAATTTTGCGCAATGGGCGAAAGCCTGACGCAGCAACGCCGCGTGGAGGATGAAGGCCTTCGGGTCGTAAACTCCTGTCAGGGGGACGAAGGTCGGGAAACCGGCTTGACTGTACCCCTTGAGGAAGCCACGGCTAACTCCGTGCCAGCAGCCGCGGTAATACGGAGGTGGCAAGCGTTGTTCGGAATTACTGGGCGTAAAGGGCGCGTAGGCGGCTTGGCAAGTCAGATGTGAAAGCCCCGAGCTTAACTTGGGAATTGCATCTGAAACTGCTTTGCTTGAGTCCTGGAGGGGTA	CP010311.1	Geoalkalibacter subterraneus	85.9
r194	15	0.435667	species*	0.860261	uncultured Bacteria	uncultured Bacteria	uncultured Bacteria	uncultured Bacteria	uncultured Bacteria	TGGGGAATCTTGCGCAATGGGGGAAACCCTGACGCAGCAACGCCGCGTGGGTGATGAAGGCCTTCGGGTCGTAAAGCCCTGTCAGGTGGGAAGAAACTCGTGGATGCTAATATCATCCATGCTTGACGGTACCACCGGAGGAAGCACCGGCTAACTCCGTGCCAGCAGCCGCGGTAATACGGAGGGTGCAAGCGTTGTTCGGAATTATTGGGCGTAAAGCGCGTGTAGGTGGTCGGGTAAGTCAGATGTGAAAGCCTTCTGCTTAACAGAAGAAGTGCATTTGAAACTGCTCGGCTAGAG	NR_132673.1	Geobacter sulfurreducens subsp. ethanolicus	89.42
r195	5	0.145222	species*	0.754899	uncultured Bacteria	uncultured Bacteria	uncultured Bacteria	uncultured Bacteria	uncultured Bacteria	TGGGGAATCTTGCGCAATGGGGGAAACCCTGACGCAGCAACGCCGCGTGGGTGATGAAGGCCTTCGGGTCGTAAAGCCCTGTCAGGTGGGAAGAAACCTGTGGATGCTAATATCATCCACACTTGACGGTACCACCGGAGGAAGCACCGGCTAACTCCGTGCCAGCAGCCGCGGTAATACGGAGGGTGCAAGCGTTGTTCGGAATTATTGGGCGTAAAGCGCGTGTAGGTGGTTGAGTAAGTCAGATGTGAAAGCCTTCTGCTTAACAGGAGAAGTGCATTTGAAACTGCTCGGCTGGAG	LC379581.1	Geobacter sp.	89.08
r196	4	0.116178	genus*	0.995412	uncultured Bacteria	uncultured Bacteria	uncultured Bacteria	uncultured Bacteria	uncultured Bacteria	TCAGGAATATTGCGCAATGGAGGAAACTCTGACGCAGCGACGCCGCGTGGGTGATGAAGGCCTTCGGGTCGTAAAGCCCTGTCGGAGGGGAAGAAAAGCGGTCTGGCTAATATCCAGGCCGCTCTTGACGGTACCCTCAAAGGAAGCATCGGCTAACTCCGTGCCAGCAGCCGCGGTAAGACGGAGGGTGCAAGCGTTGTTCGGATTGACTGGGCGTAAAGGGCGTGTAGGCGGTTGGTCAAGTCTGGTGTGAAAGCCCGGGGCTCAGCTCCGGAAGTGCATCGGAAACTAGCCGACTGG	AY737507.1	Geobacter hephaestius	88.81
r197	17	0.493755	family	0.997913	Desulfobacterota	Desulfuromonadia	Geobacterales	Geobacteraceae		TGGGGAATTTTGCGCAATGGGGGAAACCCTGACGCAGCAACGCCGCGTGAGTGATGAAGGCCTTCGGGTCGTAAAGCTCTGTCAGAGGGAAAGAAGTGTGAGAGGGTTAATACCCCTTTTACTTGACGGTACCCTCAAAGGAAGCACCGGCTAACTCCGTGCCAGCAGCCGCGGTAATACGGAGGGTGCGAGCGTTGTTCGGATTTATTGGGCGTAAAGCGCGTGTAGGCGGTTTTTTAAGTCTGATGTGAAAGCCCTGGGCTCAACCCGGGAAGTGCATTGGAAACTGGGAGACTTGAA	JQ799138.1	Geobacter sp.	96.36
r198	21	0.609933	genus	0.996692	Desulfobacterota	Desulfuromonadia	Geobacterales	Geobacteraceae	Geobacter	TGGGGAATTTTGCGCAATGGGCGAAAGCCTGACGCAGCAACGCCGCGTGAGTGATGAAGGCTTTCGGGTCGTAAAGCTCTGTCGAGGGGAAAGAAGTGTATTGTGGTTAATACCCGCGATACTTGACGGTACCCCTAAAGGAAGCACCGGCTAACTCCGTGCCAGCAGCCGCGGTAATACGGGGGTGCAAGCGTTGTTCGGAATTATTGGGCGTAAAGCGCGTGTAGGCGGTCTGATTAGTCTGATGTGAAAGCCCTGGGCTCAACCCAGGAAGTGCATTGGATACTGTCAGACTTGAAT	EF527233.1	Geobacter sp.	97.34
r199	19	0.551844	genus*	0.968525	uncultured Bacteria	uncultured Bacteria	uncultured Bacteria	uncultured Bacteria	uncultured Bacteria	TGGGGAATATTGCGCAATGGGCGAAAGCCTGACGCAGCGACGCCGCGTGGGTGATGAAGGCCTTCGGGTCGTAAAGCCCTGTCGGGAGGGACGAAACCTCGACGACCGAATACGTCGTCGACCTGACGGTACCTCCGAAGGAAGCACCGGCTAACTCCGTGCCAGCAGCCGCGGTAATACGGAGGGTGCGAGCGTTGTTCGGAATTACTGGGCGTAAAGCGCGTGTAGGTGGCCTCCTAAGTCTGGTGTGAAAGCCCGGGGCTTACCCCCGGAATTGCGCTGGAAACTGGGAGGCTAGAG	CP010430.1	Geobacter sulfurreducens	88.7
r200	17	0.493755	genus*	0.970452	uncultured Bacteria	uncultured Bacteria	uncultured Bacteria	uncultured Bacteria	uncultured Bacteria	TGGGGAATATTGCGCAATGGGCGAAAGCCTGACGCAGCGACGCCGCGTGGGTGATGAAGGCCTTCGGGTCGTAAAGCCCTGTCGGGAGGGACGAAACTTCGGCGACCTAATATGTCGCCGACCTGACGGTACCTCCGAAGGAAGCACCGGCTAACTCCGTGCCAGCAGCCGCGGTAATACGGAGGGTGCGAGCGTTGTTCGGAATCACTGGGCGTAAAGCGCGTGTAGGTGGCCTTCTAAGTCTGGTGTGAAAGCCCGGGGCTTACCCCCGGAATTGCGCTGGAAACTGGGAGGCTAGAG	CP010430.1	Geobacter sulfurreducens	88
r201	4	0.116178	genus*	0.964602	Bdellovibrionota	Oligoflexia	uncultured Oligoflexia	uncultured Oligoflexia	uncultured Oligoflexia	TGGGGAATCTTGCGCAATGGACGAAAGTCTGACGCAGCGACGCCGCGTGGGTGAAGAAGGCCTTCGGGTTGTAAAGCCCTGTCGAGAGGGAAAAACGGTATCTGGAATAATACGCCAGGTGCGTGATGGTACCTCTAGAGGAAGCACCGGCTAACTCCGTGCCAGCAGCCGCGGTAATACGGAGGGTGCAAGCGTTGTTCGGAATTATTGGGCGTAAAGGGCAGGTAGGTGGTCCCAAAAGTCTGCTGTGAAATCCCCGGGCTTAACTCGGGAAGTGCGGCAGATACTCTGGGACTAGAG	CP010430.1	Geobacter sulfurreducens	85.77
r202	11	0.319489	genus*	0.990681	uncultured Bacteria	uncultured Bacteria	uncultured Bacteria	uncultured Bacteria	uncultured Bacteria	TGGGGAATCTTGCGCAATGGGGGAAACCCTGACGCAGCAACGCCGCGTGGGTGATGAAGGCCTTCGGGTCGTAAAGCCCTGTCAGGTGGAAAGAAACTTGTTGATGCCAATACCATCAACACTTGACGGTACCACCGGAGGAAGCACCGGCTAACTCCGTGCCAGCAGCCGCGGTAATACGGAGGGTGCAAGCGTTGTTCGGAATTATTGGGCGTAAAGCGCGTGTAGGCGGTTATGTAAGTCAGATGTGAAAGCCTTCCGCTTAACGGAAGAAGTGCATTTGAAACTGCATGACTAGAG	NR_132673.1	Geobacter sulfurreducens subsp. ethanolicus	89.11
r203	10	0.290444	species*	0.833957	Acidobacteriota	Aminicenantia	Aminicenantales	uncultured Aminicenantales	uncultured Aminicenantales	TGAGGAATTTTGCGCAATGGGCGAAAGCCTGACGCAGCGACGCCGCGTGGAGGAAGAAGGCCTTCGGGTCGTAAACTCCTGTCAGAGGTGAAGAATGCCCGCAAGGGCTTGACGGTAACCTCAGAGGAAGCCCCGGCTAACTACGTGCCAGCAGCCGCGGTAATACGTAGGGGGCGAGCGTTGCTCGGAATTACTGGGCGTAAAGGGTGTGCAGGCGGCCGGTTAAGTCAACGATGAAATCCCGAAGCTCAACTTCGGAATGGTCTTTGATACTGATCGGCTTGAGGCTAACAGAGGAGA	MN022555.1	Pelovirga terrestris	85.98
r204	23	0.668022	domain	1						TGGGGAATATTGCGCAATGGGCGAAAGCTTGACGCAGCAACGCCGCGTGAGTGATGAAGGCCTTCGGGTCGTAAAGCTCTGTCGGGAGGAACGAATGCTCCTGAGGTTAACAGCCTCGGGAGGTGACGGTACCTTCAAAGGAAGCACCGGCTAACTCTGTGCCAGCAGCCGCGGTAATACAGAGGGTGCAAGCGTTGTTCGGAATCATTGGGCGTAAAGGGCGTGTAGGCGGTCTGTTAAGTCATGTGTGAAATCCCTCGGCTCAACCGGGGAACGACGCATGAAACTGACAAGCTAGAG	NR_029238.1	Syntrophotalea acetylenica	89.21
r205	2	0.0580889	domain	0.834877						TGGGGAATCTTGCGCAATGGGCGAAAGCCTGACGCAGCAACGCCGCGTGTGTGTTGAAGGTCTTCGGATCGTAAAGCACTGTCGCGAGGGACACATCGGGCAGTACAAGTTGCACTTCGCCGTGGTTTCGACGATATACTCCACCGGCAAAGCGTTCACTTTAGAATGGCGCCGCAGATATGCCCAGAGAAGTCTGGCCCTGTTCCAGGCTCGCATCGCTCAGCTTTTATTGTACCGGCAACGCGGAAACCGGCATCACAGAGGTGGTGGATGCCCGGGTAAAGGTCCAAAATCATGGCG	EU331408.1	Anaeromyxobacter dehalogenans	98.92
r206	13	0.377578	species*	0.733029	Myxococcota	Myxococcia	Myxococcales	Anaeromyxobacteraceae	Anaeromyxobacter	TGGGGAATCTTGCGCAATGGGCGAAAGCCTGACGCAGCAACGCCGCGTGTGTGATGAAGGTCTTCGGATCGTAAAGCACTGTCGGGAGGGAAGAACAGGCTCGCAGCGAACAGCTGCGGGCTTTGACGGTACCTCCAAAGGAAGCACCGGCTAACTCTGTGCCAGCAGCCGCGGTAATACAGAGGGTGCAAGCGTTGTTCGGAATTATTGGGCGTAAAGCGCGTGTAGGCGGCCTTGCAAGTTGGGTGTGAAAGCCCTCGGCTCAACCGAGGAAGTGCGCCCAAAACTATGAGGCTTGAG	LC488723.1	Anaeromyxobacter diazotrophicus	93.38
r207	3	0.0871333	domain	0.999983						TGGGGAATCTTGCGCAATGGGCGAAAGCCTGACGCAGCAACGCCGCGTGTGTGATGAAGGTCTTCGGATCGTAAAGCACTGTCGCGAGGGACGAATAAGGGGCGGGCTAATATCCCGTTCCGATGACGGTACCTCGAGAGGAAGCACCGGCTAACTCCGTGCCAGCAGCCGCGGTAATACGGAGGGTGCGAGCGTTGTTCGGAATCATTGGGCGTAAAGGGCGTGTAGGTGGTCTGCTAAGTCATGCGTGAAATCCTGCGGCTCAACCGCAGACGGTCGTGGGAAACTGGATGGCTAGAG	AP025591.1	Anaeromyxobacter oryzae	92.59
r208	26	0.755155	genus	0.992015	Myxococcota	Myxococcia	Myxococcales	Anaeromyxobacteraceae	Anaeromyxobacter	TGGGGAATCTTGCGCAATGGGCGAAAGCCTGACGCAGCAACGCCGCGTGTGTGATGAAGGTCTTCGGATCGTAAAGCACTGTCGCGAGGGACGAATAAGTCCTCGGCCAACACCCGGGGATGATGACGGTACCTCGAGAGGAAGCACCGGCTAACTCTGTGCCAGCAGCCGCGGTAATACAGAGGGTGCAAGCGTTGTTCGGAATTATTGGGCGTAAAGCGCGTGTAGGCGGCCAGCCAAGTCGGGTGTGAAAGCCCTCGGCTTAACCGAGGAAGTGCGCCCGAAACTAGCTGGCTTGAG	OM865394.1	Anaeromyxobacter sp.	94.7
r209	8	0.232356	family	0.999432	Myxococcota	Myxococcia	Myxococcales	Myxococcaceae	uncultured Myxococcaceae	TGGGGAATTTTGCACAATGGGCGAAAGCCTGATGCAGCATCGCCGTGTGTGTGATGAAGGTCTTCGGATTGTAAAGCACTTTCGACCGGGACGAAAAAACCCTGAGCTAATATCTCAGGGCCTGACGGTACCGGGAGGAGAAGCACCGGCTAACTCTGTGCCAGCAGCCGCGGTAATACAGAGGGTGCAAGCGTTGTTCGGAATTATTGGGCGTAAAGCGCGTGTAGGCGGCTTGGTAAGTCGGGTGTGAAATCCCTCAGCTCAACTGAGGAAGTGCGCCCGAAACTGCTTTGCTTGAGT	KX572737.1	Archangium gephyra	94.04
r210	16	0.464711	species*	0.858037	Nitrospirota	uncultured Nitrospirota	uncultured Nitrospirota	uncultured Nitrospirota	uncultured Nitrospirota	TGGGGAATATTGCGCAATGGGCGAAAGCCTGACGCAGCAACGCCGCGTGGGGATGAAGGTTTTCGGATTGTAAACCCCTTTCGACCGGAACGAATCTCCTCTTGGTAAATAATCAGGAGGATCGACGGTACCGGGAGAAGAAGCCACGGCTAACTCTGTGCCAGCAGCCGCGGTAAGACAGAGGTGGCGAGCGTTGTTCGGATTTATTGGGCGTAAAGCGAACGCAGGTGGTTTGGTAAGTCAGGGGTGAAAGACCACAGCTTAACTGTGGCACTGCCTTTGATACTGCCTTTCTTGAGT	DQ520899.1	Cystobacter sp.	85.87
r211	4	0.116178	genus	0.999433	Myxococcota	Polyangia	Haliangiales	Haliangiaceae	Haliangium	TGGGGAATATTGGACAATGGGCGCAAGCCTGATCCAGCCACGCCGCGTGAGTGATGAAGGCCTTCGGGTCGTAAAGCTCTGTGGGGAGGGACGAACCGCTGCAGGTGAAACGCCTGCAGCATGACGGTACCTCCTTAGCAAGCACCGGCTAACTTCGTGCCAGCAGCCGCGGTAATACGAAGGGTGCAAACGTTGCTCGGAATTATTGGGCGTAAAGCGCACGTAGGCGGCATGGCAAGTCGGATGTGAAATCCCTCGGCTTAACCAAGGAAGTGCATCCGAAACTGCTGTGCTTGAGTA	NR_024781.1	Haliangium tepidum	91.72
r212	8	0.232356	species*	0.772886	Myxococcota	Polyangia	uncultured Polyangia	uncultured Polyangia	uncultured Polyangia	TGGGGAATATTGGACAATGGGCGCAAGCCTGATCCAGCCACGCCGCGTGTGTGATGAAGGCCTTCGGGTCGTAAAGCACTGTGGGGGGGGAAGAAAAGCAGTGGGAACAATACCTCATTGCCCTGACGGTACCCCCTTAGGAAGCACCGGCTAACTCCGTGCCAGCAGCCGCGGTAATACGGAGGGTGCAAACGTTGCTCGGAATTATTGGGCGTAAAGCGCGTGTAGGCGGCGCTCTAAGTCGAGTGTGAAAGCCCTGGGCTCAACCCAGGAAGTGCGCTCGATACTGGCGTGCTTGAG	HF543826.1	Kofleria flava	86.75
r213	7	0.203311	genus	0.999863	Myxococcota	Polyangia	Haliangiales	Haliangiaceae	Haliangium	TGGGGAATATTGGACAATGGGCGCAAGCCTGATCCAGCCACGCCGCGTGAGTGATGAAGGCCTTCGGGTCGTAAAGCTCTGTGGGGAGGGACGAACCGCTGCACGTGGATATCGTGCAGCATGACGGTACCTCCTTAGCAAGCACCGGCTAACTTCGTGCCAGCAGCCGCGGTAATACGAAGGGTGCAAACGTTGCTCGGAATTATTGGGCGTAAAGCGCACGTAGGCGGCTTTGCAAGTCGGATGTGAAATCCCTCGGCTTAACCAAGGAAGTGCATCCGAAACTGCAGAGCTTGAGTA	HF543826.1	Kofleria flava	90.82
r214	3	0.0871333	species*	0.728192	Actinobacteriota	Thermoleophilia	Gaiellales	uncultured Gaiellales	uncultured Gaiellales	TGGGGAATATTGCGCAATGGGCGAAAGCCTGACGCAGCCACGCCGCGTGAGCGATGAAGGTCTTCGGATCGTAAAGCTCTGTGGGGGGAGAAGAAGAAAGCCGGTGAAGAGCCGGCCCTGACGGTATCCCCTTAGCAAGCACCGGCTAACTACGTGCCAGCAGCCGCGGTAATACGTAGGGGGCAAGCGTTGTCCGGATTTATTGGGCGTAAAGAGCGTGTAGGCGGCCATGCAGGTCCGCTGTGAAAACTGGAGGCTTAACCTCCAGCGGTCGGTGGAAACCGCATGGCTAGAGTCCGG	NR_113269.	Pseudenhygromyxa salsuginis	94.74
r215	32	0.929422	genus*	0.999999	Methylomirabilota	Methylomirabilia	Rokubacteriales	uncultured Rokubacteriales	uncultured Rokubacteriales	TGGGGAATTTTCCGCAATGGGCGAAAGCCTGACGGAGTGACGCCGCGTGTGGGATGAAGGCCTTCGGGTCGTAAACCACTGTCAGTGGGAAAGAAGGGTATCGGCGTGATAACCGCCGGTATCTGACGGTACCTGCAGAGGAAGCCCCGGCTAACTCTGTGCCAGCAGCCGCGGTAAGACAGAGGGGGCAAGCGTTGCTCGGAATTACTGGGCGTAAAGGGCGCGTAGGCGGGATGGCAAGTCGGTCGTGAAATCCCTCGGCTCAACCGAGGAGCGTCGATCGATACTGCCGTTCTTGAG	CP012332.1	Vulgatibacter incomptus	83.5
r216	14	0.406622	species*	0.846049	Acidobacteriota	Holophagae	uncultured Holophagae	uncultured Holophagae	uncultured Holophagae	TGGGGAATCTTGCGCAATGGGCGAAAGCCTGACGCAGCAACGCCGCGTGGAGGATGAAGGCCCTTGGGTTGTAAACTCCTGTCGGCTGGGAAGAAATCGTTCGCGGTTCATACCCGCGGACGTTGACTGTACCAGCAAAGGAAGCCCCGGCTAACTCTGTGCCAGCAGCCGCGGTAATACAGAGGGGGCTAGCGTTATTCGGAATTATTGGGCGTAAAGGGCGCGTAGGCGGCCCGGCGTGTCTTCCGTGAAATCCCTCGGCTTAACTGAGGACGTGCGGAAGAAACTGCAGGGCTGGAG	CP012332.1	Vulgatibacter incomptus	84.07
r217	3	0.0871333	species*	0.754693	Nitrospirota	uncultured Nitrospirota	uncultured Nitrospirota	uncultured Nitrospirota	uncultured Nitrospirota	TGAGGAATATTGCGCAATGGGGGAAACCCTGACGCAGCAACGCCGCGTGGGTGAAGAAGGCCTTCGGGTCGTAAAGCCCTTTCGGACGGGACGAACGCTTCGCGGGGAAAGCCGCGAAGTCTGACGGTACCGTAGGAAGAAGCACCGGCTAACTCTGTGCCAGCAGCCGCGGTAAGACAGAGGTGGCGAGCGTTGTTCGGATTTATTGGGCGTAAAGCGAACGCAGGTGGTTTGGTATGTCAGGGGTGAAAGACCACAGCTTAACTGTGGCACTGCCTTTGATACTGCCTTTCTTGAGTG	CP012332.1	Vulgatibacter incomptus	81.52
r218	4	0.116178	genus	0.749845	Myxococcota	Polyangia	Nannocystales	Nannocystaceae	Pseudohygromyxa	TGGGGAATATTGCGCAATGGGCGAAAGCCTGACGCAGCCACGCCGCGTGAGCGATGAAGGTCTTAGGATCGTAAAGCTCTGTGGAGGGAGAAGAAGAAAGCCGGTGAAGAGCCGGCCTTGACGGTATCCCTTTAGCAAGCACCGGCTAACTCCGTGCCAGCAGCCGCGGTAATACGGAGGGTGCAAACGTTGCTCGGAATCATTGGGCGTAAAGCGCGCGTAGGCGGCGAAGCAAGTTGGATGTGAAAGCCCTGGGCTCAACCTAGGATGCCGGTGGATACTGTCGAGCTCGAGTCCGGA	KP306731.1	Enhygromyxa salina	97.76
r219	7	0.203311	species*	0.981256	Desulfobacterota	Desulfobaccia	Desulfobaccales	Desulfobaccaceae	Desulfobacca	TGAGGAATATTGCGCAATGGGGGAAACCCTGACGCAGCGATGCCGCGTGAGTGAAGAAGGCCTTCGGGTCGTAAAGCTCTGTCAAGTGGGAAGAACAGCTTTAGGGCTAATATCCTTAAGGTGTGACGGTACCACTGAAGGAAGCACCGGCTAACTCCGTGCCAGCAGCCGCGGTAAGACGGAGGGTGCAAGCGTTATTCGGATTTATTGGGCGTAAAGAGCGTGTAGGCGGCCGGTCAAGCCAGATGTGAAAGCCCAGGGCTTAACCCTGGAAGTGCATTTGGAACTGGTTGGCTTGAG	NR_074955.1	Desulfobacca acetoxidans	90.67
r220	12	0.348533	genus	0.999821	Desulfobacterota	Desulfomonilia	Desulfomonilales	Desulfomonilaceae	Desulfomonile	TGAGGAATATTGCGCAATGGGGGAAACCCTGACGCAGCAACGCCGCGTGGGTGAAGAAGGCTTTCGGGTTGTAAAGCCCTGTCAGGTGGGAAGAACCTTCTGCAGGTGAATAGTCTGCGGAACTGACGGTACCACCAAAGGAAGCACCGGCTAACTCCGTGCCAGCAGCCGCGGTAAGACGGAGGGTGCAAGCGTTGTTCGGAATCACTGGGCGTAAAGCGCGTGTAGGCGGTCCGATAAGTCGAATGTGAAAGCCCGAGGCTCAACCTCGGAAGTGCATTCGAAACTGTCGGGCTTGAG	NR_074118.1	Desulfomonile tiedjei	95.68
r221	3	0.0871333	genus	0.99579	Desulfobacterota	Desulfomonilia	Desulfomonilales	Desulfomonilaceae	Desulfomonile	TGAGGAATATTGCGCAATGGGGGAAACCCTGACGCAGCAACGCCGCGTGGGTGAAGAAGGCCTTCGGGTTGTAAAGCCCCGTCAGGTGGGAAGAAAATTCCCCAGGTGAATAGCCTGAGGAACTGACGGTACCACCAAAGGAAGCACCGGCTAACTCCGTGCCAGCAGCCGCGGTAAGACGGAGGGTGCAAGCGTTGTTCGGAATTACTGGGCGTAAAGCGCGTGTAGGCGGTTCGGTAAGTCGAGTGTGAAAGCCCGAGGCTCAACCTCGGAAGTGCACTCGAAACTGTCGGGCTTGAG	NR_074118.1	Desulfomonile tiedjei	92.67
r222	7	0.203311	genus*	0.991049	Acidobacteriota	uncultured Acidobacteriota	uncultured Acidobacteriota	uncultured Acidobacteriota	uncultured Acidobacteriota	TGGGGAATTTTGCGCAATGGGCGAAAGCCTGACGCAGCAACGCCGCGTGGAGGATGAAGGCCTTCGGGTCGTAAACTCCTGTCAGTAGGGACGAATGCCTCGCAAGAGGTTTGACTGTACCACCAGAGGAAGCACCGGCTAACTCCGTGCCAGCAGCCGCGGTAATACGGAGGTGGCAAGCGTTGTTCGGAATTACTGGGCGTAAAGGGCGCGTAGGCGGCATGGCAAGTCAGATGTGAAAGTCCCGAGCTTAACTCGGGAAGTGCATTGGAAACTGCATTTCTTGAGTACTGGAGAGGA	EF442978.1	Desulforhabdus sp.	86.9
r223	26	0.755155	species*	0.991617	uncultured Bacteria	uncultured Bacteria	uncultured Bacteria	uncultured Bacteria	uncultured Bacteria	TGAGGAATATTGCGCAATGGGGGAAACCCTGACGCAGCAACGCCGCGTGGGTGAAGAAGGCCTTCGGGTCGTAAAGCCCTTTCGGACGGGACGAACGCTCCGCGGTGAAAGCCGCGGAGTCTGACGGTACCGTAGGAAGAAGCACCGGCTAACTCCGTGCCAGCAGCCGCGGTAATACGGAGGGTGCGAGCGTTGTTCGGAATTACTGGGCGTAAAGCGCGTGTAGGCGGCCTTGCAAGTCAGGCGTGAAAGCCCTCGGCTTAACCGGGGAAGTGCGTCTGAAACTGCTTGGCTTGAGTA	NR_149782.1	Dissulfurirhabdus thermomarina	88.08
r224	2	0.0580889	species*	0.998726	Patescibacteria	Parcubacteria	uncultured Parcubacteria	uncultured Parcubacteria	uncultured Parcubacteria	TTTGGAATTTTGGACAATGGGCGAAAGCCTGATCCAGCGACGCCGCGTGCACGAAGAAGGTCTTCGGATTGTAAAGTGCTTTTATAGGGAACGAATTTCTGACGGTACCCTATGAATAAGAGGTTGCTAACTCTGTGCCAGCAGCAGCGGTAATACAGAGACCTCAAGCGTTATCCGGAATCATTGGGCGTAAAGCGTTCCGATAGGTGGTTTTATTAGTCTTGGGTAAAAGCCCGAAGCTTAACTTCGGAGTTTGCTCAAGATACTGTAAGACTTGAGGGGCAAAGAGGTGCTTGGAAC	CP091137.1	Candidatus Thiovulum stygium	83.3
r225	4	0.116178	class	0.999208	Proteobacteria	Gammaproteobacteria				TGGGGAATCTTGGACAATGGGCGCAAGCCTGATCCAGCAATGCCGCGTGGGTGAAGAAGGCCTGCGGGTTGTAAAGCCCTTTCGGTGGGGAAGAACGGTCTGATGCGAACACCATTGGACGATGCCATTACCCACAGAAGAAGCACCGGCCAACTCCGTGCCAGCAGCCGCGGTAATACGGAGGGTGCGAGCGTTAATCGGAATTACTGGGCGTAAAGGGCGCGTAGGTGGTGCGTTGAGTCAGCTGTGAAAGCCCTGGGCTTAACCTGGGAATGGCAGTTGAGACTGGCGTGCTGGAGT	CP048029.1	Caldichromatium japonicum	90.66
r226	16	0.464711	species*	0.759145	Proteobacteria	Gammaproteobacteria	uncultured Gammaproteobacteria	uncultured Gammaproteobacteria	uncultured Gammaproteobacteria	TGGGGAATCTTGGACAATGGGCGCAAGCCTGATCCAGCAATGCCGCGTGGGTGAAGACGGCCTGCGGGTTGTAAAGCCCTTTTGGCGGGGAAGAAAGCCCTGAGGTGAACAGGCTCAGGGGGTGACGTTACCCGCTGAAGAAGCACCGGCCAACTCCGTGCCAGCAGCCGCGGTAATACGGAGGGTGCGAGCGTTAATCGGAATTACTGGGCGTAAAGCGCGCGTAGGCGGTTGGTCAAGTCAGTGGTGAAAGCCCTGGGCTCAACCTGGGAATGGCAATTGATACTGACCGACTGGAGT	NR_115810.1	Thiocapsa imhoffii	90.66
r227	5	0.145222	class	0.999347	Proteobacteria	Gammaproteobacteria				TGGGGAATATTGCACAATGGGCGCAAGCCTGATGCAGCAATGCCGCGTGTGTGAAGAAGGCCTGCGGGTTGTAAAGCACTTTCAGTGGGAAAGAAAAGTCTGGGGTTAATACCCCCGGATCTTGACGTTACCCACAGAAGAAGCACCGGCTAACTCCGTGCCAGCAGCCGCGGTAATACGGAGGGTGCAAGCGTTAATCGGAATCACTGGGCGTAAAGCGCGCGTAGGCGGCCAGGTAAGTCAGATGTGAAAGCCCCGGGCTCAACCTGGGAACTGCATATGATACTGCCTGGCTAGAGT	NR_028863.1	Thiohalocapsa halophila	95.67
r228	2	0.0580889	domain	0.999983						TAGGGAATATTGCACAATGGGGGAAACCCTGATGCAGCAACGCCGCGTGAGTGAAGAAGGCCCTTGGGTTGTAAAGCTCTTTAGCCTGGAAAGGAGCTGTCGTAGGTGAACAATCTACGGGGGTGACGGTACCAGGAGAATAAGCACCGGCTAATTTCGTGCCAGCAGCCGCGGTAATACGAAGGGGGCTAGCGTTGTTCGGAATCACTGGGCGTAAAGCGCACGTAGGCGGATCTTTAAGTCAGACGTGAAATCCCTCGGCTCAACCGGGGAACTGCGTCTGATACTGGATGGCTTGAG	NR_144582.1	Entomohabitans teleogrylli	83.44
r229	9	0.2614	family	0.995962	Proteobacteria	Gammaproteobacteria	Methylococcales	Methylomonadaceae		TGGGGAATATTGGACAATGGGCGCAAGCCTGATCCAGCAATACCGCGTGTGTGAAGAAGGCCTTAGGGTTGTAAAGCACTTTCAATGGGGAGGAAAACCTGCCGGTCAATACCCGGTAGCTTGACATTACCTATAGAAGAAGCACCGGCTAACTCCGTGCCAGCAGCCGCGGTAATACGGAGGGTGCGAGCGTTAATCGGAATTACTGGGCGTAAAGCGTGCGTAGGCGGTTAATTCAGTCAGATGTGAAAGCCCCGGGCTTAACCTGGGAACGGCATTTGATACTGGTTAACTAGAGTT	LT220841.1	Methylobacter marinus	97.33
r230	6	0.174267	species*	0.792214	Proteobacteria	Gammaproteobacteria	Competibacterales	Competibacteraceae	Candidatus Competibacter	TGGGGAATCTTGGACAATGGGCGCGAGCCTGATCCAGCAATGCCGCGTGGGTGAAGACGGCCTGCGGGTTGTAAAGCCCTTTAGGCGGGGAGGAACGGCGGGGCGCGAACACTGCCCCGTTCTGACGGTACCGTAGGAAGAAGCACCGGCTAACTCCGTGCCAGCAGCCGCGGTAATACGGGGGGTGCGAGCGTTAATCGGAATTACTGGGCGTAAAGCGCGTGTAGGCGGACGGGTCGGTCAGCCGTGAAAGCCCCGGGCTCAACCTGGGAACGGCGGTTGAGACGGCCCGTCTCGAGT	NR_026064.1	Methylocaldum szegediense	86.99
r231	3	0.0871333	genus*	0.999793	Proteobacteria	Gammaproteobacteria	uncultured Gammaproteobacteria	uncultured Gammaproteobacteria	uncultured Gammaproteobacteria	TGGGGAATATTGGACAATGGGCGAAAGCCTGATCCAGCGACGCCGCGTGTGTGAAGAAGGCCTGCGGGTTGTAAAGCACTTTCGACGGGAACGAAATGTGCCGGGTTAATACCCCGGTAAGCTGACGTTACTCAATGAAGAAGCACCGGCTAACTCTGTGCCAGCAGCCGCGGTAATACAGAGGGTGCGAGCGTTAATCGGAATTACTGGGCGTAAAGCGCACGTAGGTGGCGACGTAAGTCGGGTGTGAAAGCCCCGGGCTCAACCTGGGAATTGCATTCGAGACTGCATTGCTGGAGT	CP011971.1	Steroidobacter denitrificans	89.4
r232	3	0.0871333	genus*	0.947768	Proteobacteria	Gammaproteobacteria	uncultured Gammaproteobacteria	uncultured Gammaproteobacteria	uncultured Gammaproteobacteria	TGGGGAATATTGGACAATGGGGGAAACCCTGATCCAGCGACGCCGCGTGTGTGAAGAAGGCCTGCGGGTTGTAAAGCACTTTTAGTGGGGATGAAAAGCCTAGAGCTAATACCTCTGGGTCTTGACTTAACTCACAGAAAAAGCACCGGCTAACTCTGTGCCAGCAGCCGCGGTAATACAGAGGGTGCGAGCGTTAATCGGAATTACTGGGCGTAAAGCGCGCGTAGGTGGCTTTGTAAGTCGGATGTGAAATCCCCGGGCTCAACCTGGGAACTGCATTCGAAACTGCATTGCTAGAGT	CP011971.1	Steroidobacter denitrificans	94.33
r233	8	0.232356	species*	0.833469	Proteobacteria	Gammaproteobacteria	Gammaproteobacteria incertae sedis		Acidibacter	TGGGGAATATTGGACAATGGGGGCAACCCTGATCCAGCGACGCCGCGTGTGTGAAGAAGGCCTGCGGGTTGTAAAGCACTTTTAGTGGGGATGAAAAGCACATCGCTAATACCGGTGTGTCTTGACCTAACCCAAAGAAAAAGCACCGGCTAACTCTGTGCCAGCAGCCGCGGTAATACAGAGGGTGCGAGCGTTAATCGGAATTACTGGGCGTAAAGCGTGCGTAGACGGTTATTTAAGTCGGATGTGAAAGCCCCGGGCTCAACCTGGGAATTGCATTCGAGACTGAATAGCTAGGGT	KF595153.1	Steroidobacter sp.	94.67
r234	3	0.0871333	domain	0.999976						TGAGGAATATTGAGCAATGGGCGCAAGCCTGACTCAGCAACGCCGCGTGGATGACGAAGGCCTTCGGGTTGTAAAATCCTTTTCTGGGGGAAGATAATGACGGTACCCCAGGAATAAGTTCCGGCTAACTACGTGCCAGCAGCCGCGGTAATACAGAGGGTGCAAGCGTTAATCGGAATTACTGGGCGTAAAGCGTGCGTAGACGGTTATGTAAGTCGGGTGTGAAAGCCCCGGGCTCAACCTGGGAATGCCATTCGAGACTGCATAGCTAGGGTGCGGAAGAGGGAAGCGGAATTTCCG	NR_024758.1	Thiothrix eikelboomii	85.28
r235	3	0.0871333	genus*	0.989772	Acidobacteriota	Vicinamibacteria	uncultured Vicinamibacteria	uncultured Vicinamibacteria	uncultured Vicinamibacteria	TGGGGAATATTGGACAATGGGCGCAAGCCTGATCCAGCCATGCCGCGTGAGTGATGAAGGCCTTCGGGTCGTAAACTCCTGTCGACCGGGAAGAATGCACACGACCTAATACGTCGCTGTGTTGACTGTACCGGTGGAGGAAGCCACGGCTAACTCTGTGCCAGCAGCCGCGGTAATACAGAGGTGGCAAGCGTTGTTCGGAATTACTGGGCGTAAAGGGCGCGTAGGCGGTTCGCCAAGTCCCGTGTGAAAGCCCCGGCTCAACCGGGGAACGGCGCGGGAAACTAGCGGGCTAGAGTT	KY012256.1	Arenimonas subflava	83.17
r236	27	0.7842	genus	0.986735	Spirochaetota	Spirochaetia	Spirochaetales	Spirochaetaceae	Spirochaeta	CTAAGAATCTTCCGCAATGGGGGAAACCCTGACGGAGCGACGCCGCGTGGATGATGAAGGCCGTAAGGTTGTAAAATCCTTTTGTCGGTGAAGAATAAGGAGGGGAGTGGAAAGCCTCTCTGATGACGTTAGCCGACGAATAAGCCCCGGCTAACTACGTGCCAGCAGCCGCGGTAATACGTATGGGGCAAGCGTTGTTCGGAGTTATTGGGCGTAAAGGGCGTGTAGGCGGCTCATGAAGTCTGGTGTGAAATCGACAGGCTTAACCTGTCATATGCGCTGGAAACTGGTGGGCTTGAG	X97096.1	Spirochaeta sp.	93.73
r237	2	0.0580889	species*	0.953229	Zixibacteria	uncultured Zixibacteria	uncultured Zixibacteria	uncultured Zixibacteria	uncultured Zixibacteria	TAGGGAATATTGCGCAATGGGCGAAAGCCTGACGCAGCAACGCCGCGTGGGTGACGAAGCTTTTCGGAGTGTAAAACCCTGTCAGTGGGGAAGAAACGGTCGCGTAGGTAATGACGCGGCCCTGACGGTACCTGCAGAGGAAGTTCCGGCTAACTCCGTGCCAGCAGCCGCGGTAACACGGGGGGAACGAGCGTTGTTCGGATTTACTGGGCGTAAAGGGTGCGTAGGCGGGCCGGTCAGTCGGGTGTGAAAGCTTACGGCTTAACCGTGAAACTGCACCCGAAACTGCCGGTCTTGAGT	NR_074833.1	Pseudothermotoga thermarum	81.94
r238	3	0.0871333	family	1	Verrucomicrobiota	Verrucomicrobiae	Opitutales	Optitutaceae		TTTCGAATCATTCACAATGGGCGAAAGCCTGATGGTGCGACGCCGCGTGAGGGATGAAGGTCTTCGGATTGTAAACCTCTGTCACCGGGGAAGAAACGCTTTGCGTTAATAGTGCAAAGCCTGACTTAACCCGGAGAGGAAGCAGTGGCTAACTCTGTGCCAGCAGCCGCGGTAATACAGAGACTGCAAGCGTTATTCGGATTCACTGGGCGTAAAGGGTGCGCAGGCGGCCAAGTGTGTGAGGCGTGAAAGCCCGGGGCTTAACCCCGGAATTGCACCTCAAACTACATGGCTAGAGCA	X99392.1	Opitutus sp.	98.33
r239	2	0.0580889	genus*	0.985289	uncultured Bacteria	uncultured Bacteria	uncultured Bacteria	uncultured Bacteria	uncultured Bacteria	TGGGGAATCTTCCACAATGGGCGAAAGCCTGATGGAGCAACGCCGCGTGGGTGATGAAGGCCTTCGGGTTGTAAAACCCTGTCTTGCGAGAATAAGGTTGCAGGGTGAACAATCCTGCAACTTGACTGTATCGCAGGAGGAAGACACGGCTAACTCTGTGCCAGCAGCCGCGGTAATACAGAGGTGTCGAGCGTTGTCCGGAATTACTGGGCGTAAAGGGCGCGTAGGTGGGTGGGTAAGTCGGATGTGAAATCACTGGGCTTAACCCAGTAACTGCATCCGAAACTGCCGGCCTTGAGT	KF228173.1	Prosthecobacter dejongeii	84.33

## Sheet: FeFe hydrogenase gene sequences
Characteristics of FeFe-hydrogenase gene sequences. Next-related sequences of ASVs detected in gene sequences of FeFe-hydrogenases as identified by BLAST. Translated amino acid sequences were used for the BLAST search (BlastX). Hits to reference sequences from pure cultures with the highest % identity were selected as next-cultured relative for each ASV. ASVs were classified on family- (≥ 80% ide…
ASV	No of sequences	Relative abundance (%)	Classification				ASV sequence	Next cultured relative
			Phylum	Class	Order	Family		Accession number	Name	Identity (%)
f1	290	29.6221	Bacteroidota	Bacteroidia	Bacteroidales	Dysgonomonadaceae	GTAAATTTCTTCGAAGAATATTTTCCCGATCTTAAGGATGTACCTTCGACGTCCAAATCACCGCAGCAGATGTTTGGTGCAATTGCCAAAACATATTTTGCCGACAAGATAAAAGTAAACCGAAAAGATCTGGTCGTTGTTTCTATCATGCCTTGTCTGGCCAAGAAATATGAATGCCAGAGAGAAGAGTTCTCTGTTGACGGCAACAGGGATGTCGATTTTTCACTATCCACCAGGGAACTGGCTGCTTTTATAAAACAAGCCAATATCGATCTGAATAATCTTGAAGACGAAGATTTT	ULB34861	Proteiniphilum propionicum	86
f2	4	0.40858	Bacteroidota	Bacteroidia	Bacteroidales	Dysgonomonadaceae	GTAAACTTCTTCGAAGAGTATTTCCCTGATCTCAAGGATGTACCTTCAACTGCCAAATCGCCTCAGCAGATGTTCGGCGCAATCGCAAAGACATATTTTGCCGATAAGATAAAAGTCAACAGGAAAGACTTGGTTGTTGTTTCAATAATGCCTTGTCTTGCAAAGAAATACGAATGTCAGAGAGAGGAGTTCTCAGTTGATGGCAACAGGGACGTTGACTTCTCGATATCGACAAGGGAGCTTGCAGCATTTATCCAGCAGGCAAATATCGACCTCAATAACCTGGAGGAAGGTGAATTT	ULB34861	Proteiniphilum propionicum	82
f3	12	1.22574	Bacteroidota	Bacteroidia	Bacteroidales	Dysgonomonadaceae	GTGAATTTCTTTGAGGTATATTTTCCGGATCTCAAAGATGTACCATCCACTTCCAAGAGTCCTCAGCAAATGTTCGGGGCAATTGCCAAAACATATTTTGCCGACAAAATAAAGATCGACAGAAAGGATCTCGTTGTAGTTTCAATAATGCCTTGTCTTGCTAAAAAATATGAATGTCAGAGAGAGGAGTTTTCGACAGACAGCAACAGGGATGTTGATTTTTCAATATCAACACGCGAACTGGCAGCATTTATCAAACATGCCAATATTGATCTGAATAATCTCGAAGATGAAGATTTT	ULB34861	Proteiniphilum propionicum	82
f4	5	0.510725	Bacteroidota	Bacteroidia	Bacteroidales	Dysgonomonadaceae	GTAAACTTCTTTGAGGAATATTTTCCCGATCTCAAGGATGTTCCATCCACTTCCAAATCACCCCAGCAGATGTTTGGAGCTATTGCCAAAACATATTTTGCTGATAAAATAAAAGTGAACAGGAAAGATCTGGTAGTAGTTTCGATCATGCCCTGCCTTGCTAAGAAATATGAATGCCAGAGAGAAGAATTCTCTGTCGACGGAAACAGGGATGTTGACTTCTCAATTTCAACAAGAGAGCTCGCAGCGTTTATTAAGCAGGCTAACATTGATCTTAACAATCTTGAAGATGATGATTTT	ULB34861	Proteiniphilum propionicum	86
f5	19	1.94076	Bacteroidota	Bacteroidia	Sphingobacteriales	Lentimicrobiaceae	GTGAACTTCTTTGAATCACAGTTCGTTGACATGCTCGAAATTCCTTCAACTGCCAGGTCACCGCAACAGATGTTCGGCTCCATTGCCAAGACTTATTTTGCCGACAAGATCAAGGTGAAAAGGGAGGACCTGATCGTGGTATCGATCATGCCGTGTCTGGCTAAAAAATATGAGTGCACACGGGATGAATTCAAGGTAAACGGAAATCCCGATGTGGATTATTCAGTATCCACCCGTGAACTGGCACATCTGATCAAACAGGCCAACATTGATTTCCACAGTCTGCCCGATGAAGATTTT	WP_296296161.1	Lentimicrobium sp.	83
f6	61	6.23085	Bacteroidota	Bacteroidia	Bacteroidales	Dysgonomonadaceae	GTGAATTTCTTTGAAGAATATTTTCCCGATCTGAAAGATGTACCTTCAACATCCAAATCACCGCAGCAGATGTTTGGGGCAATAGCTAAAACATATTTTGCCGACAAGATAAAAGTAAACAGGAAAGACTTGGTAGTTGTTTCAATAATGCCCTGCCTGGCCAAGAAATATGAATGCCAGAGAGAAGAGTTCTCCGTTGACGGCAACAGGGATGTCGATTTTTCTATATCCACAAGGGAACTGGCTGCTTTTATCAAACAGGCTAATATTGATCTGAATAATCTTGAAGACGAAGACTTT	ULB34861	Proteiniphilum propionicum	87
f7	14	1.43003	Bacteroidota	Bacteroidia	Bacteroidales	Dysgonomonadaceae	GTAAACTTCTTTGAAGAATATTTTCCTGATCTCAAGGACGTTCCATCAACTTCCAAATCACCCCAGCAGATGTTTGGAGCTATCGCCAAAACATATTTTGCTGATAAAATAAAAGTAAACAGGAAAGATCTGGTAGTAGTGTCGATCATGCCCTGTCTTGCAAAAAAATATGAATGCCAGAGAGAAGAATTCTCTGTTGGCGGAAACAGGGATGTTGACTTCTCAATTTCAACAAGGGAGCTGGCTGCGTTCATTAAACAGGCTAACATTGATCTTAACAATCTCGAAGATGATGATTTT	ULB34861	Proteiniphilum propionicum	86
f8	12	1.22574	Bacteroidota	Bacteroidia	Bacteroidales	Dysgonomonadaceae	GTAAACTTCTTTGAGGAGTATTTCCCCGACCTGAAAGATGTCCCTTCCACATCGAAATCACCCCAGCAAATGTTCGGAGCCATTGCAAAGACGTACTTCGCCGATAAGATCAAAGTTAACAGGAAAGATCTTGTTGTCGTTTCAATAATGCCGTGTCTTGCAAAGAAATACGAATGCCAGCGTGAAGAATTTTCTGTCGACAATAACAGGGATGTTGATTTCTCAATATCAACAAGAGAGCTTGCAGCCTTCATCAAACAGGCAAATATCGACCTTAATACCCTTGAGGACGGAGAATTT	ULB34861	Proteiniphilum propionicum	83
f9	17	1.73647	Bacteroidota	Bacteroidia	Sphingobacteriales	Lentimicrobiaceae	GTAAACTTTTTTGAATCACAGTTCGTCGACATGCTCGAAATTCCTTCAACCGCCAGGTCACCGCAACAGATGTTCGGCTCTATTGCAAAGACCTATTTTGCCGACAAGATCAAGGTGAAAAGAGAGGACCTGATCGTGGTATCGATCATGCCATGTCTGGCTAAAAAATATGAGTGCACGCGGGATGAATTCAAGGTAAACGGAAATCCCGATGTGGATTATTCAGTATCCACACGTGAACTGGCACATCTGATCAAACAGGCCAACATCGATTTCCACAGTCTGCCCGATGAAGATTTT	WP_296296161.1	Lentimicrobium sp.	84
f10	124	12.666	Bacteroidota	Bacteroidia	Bacteroidales	Dysgonomonadaceae	GTTAACTTCTTTGAAGAGTATTTCCCCGATCTGAAGGATGTTCCGTCAACATCAAAATCACCTCAACAGATATTCGGCACCATTGCAAAAACTTACTTCGCCGATAAGATCAAAGTGAACAGGAAAGACCTGACAGTAGTTTCAATTATGCCATGCCTTGCAAAGAAATATGAGTGTCAGCGTGAAGAATTCTCTGTAGATAATAACAGGGACGTCGATTTCTCAATATCGACAAGAGAGCTTGCCGCATTCATCAAACAGGCTAATATAGATCTAAACAACCTTGAAGAAGGGGAATTT	ULB34861	Proteiniphilum propionicum	80
f11	8	0.81716	Bacteroidota	Bacteroidia	Bacteroidales	unclassified Bacteroidales	GTTAATTTCTTTGAAAACTACTTTCCTGATCTGAAGGATGTCCCGTCAAGTGCAAAATCGCCACAGCAGATGTTCGGAGCAATTGCCAAAACATATTTTGCTGATAAAATTAAAATCGATAGAAAAAACCTGGTTGTGGTTTCAATAATGCCTTGTCTTGCTAAAAAATATGAATGCCAGAGAGAGGAGTTTTCAACAGACAATAACAGGGATGTGGACTTCTCTATACCAACAAGGGAACTGGCTACATTCATCAAACATGCAAACATCGATCTTAATACACTTGAAGATGAGGATTTT	WP_129594820.1	Seramator thermalis	78
f12	59	6.02656	Bacteroidota	Bacteroidia	Bacteroidales	Dysgonomonadaceae	GTAAATTTCTTCGAAGAATATTTTCCCGATCTTAAGGATGTACCTTCGACGTCAAAATCACCGCAGCAGATGTTTGGTGCAATTGCCAAAACATATTTTGCCGACAAGATAAAAGTAAACCGAAAAGATCTGGTCGTTGTTTCTATCATGCCTTGTCTGGCCAAGAAATATGAATGCCAGAGAGAAGAGTTCTCTGTTGACGGCAACAGGGATGTCGATTTTTCACTATCCACCAGGGAACTGGCTGCTTTTATAAAACAAGCCAATATCGATCTGAATAATCTTGAAGACGAAGATTTT	ULB34861	Proteiniphilum propionicum	86
f13	40	4.0858	Bacteroidota	Bacteroidia	Bacteroidales	Dysgonomonadaceae	GTAAACTTTTTCGAAGAATATTTCCCGGATCTGAAGGATGTGCCTTCAACTTCAAAATCGCCCCAGCAGATGTTCGGTGCAATAGCTAAAACCTATTTCGCAGATAAGATCAAGGTCGACAGGAAAGACCTGGTTGTCGTTTCAATAATGCCATGTCTTGCTAAGAAATACGAATGCCAGAGAGAGGAGTTCTCTGTTAACGGCAACAGGGATGTTGACTTCTCAATATCAACAAGGGAACTTGCTGCCTTCATCAAACAGGCAAATATCGATCTTAATAATCTTGAAGAAGGTGTATTT	ULB34861	Proteiniphilum propionicum	83
f14	6	0.61287	Bacteroidota	Bacteroidia	Bacteroidales	Dysgonomonadaceae	GTAAATTTCTTCGAAGAATATTTTCCCGATCTTAAGGATGTACCTTCGACGTCCAAATCACCGCAGCAGATGTTTGGCGCAATTGCCAAAACATATTTTGCCGAAAAGATAAAAGTAAACCGAAAAGATCTGGTCGTTGTTTCTATCATGCCTTGTCTGGCCAAGAAATATGAATGCCAGAGAGAAGAGTTCTCTGTAGACGGCAACAGGGATGTCGATTTTTCACTATCCACCAGGGAACTGGCTGCTTTTATAAAACAAGCCAATATCGATCTGAATAATCTTGAAGACGAAGATTTT	ULB34861	Proteiniphilum propionicum	85
f15	10	1.02145	Bacteroidota	Bacteroidia	Bacteroidales	Dysgonomonadaceae	GTTAACTTCTTTGAACACTATTTTCCTGATCTGAAAGATGTGCCATCAACTGCAAAATCGCCCCAGCAGATGTTCGGAGCAATTGCCAAGACATACTTTGCCGACAAAATCGGGATATCCCGAAAGGATATGGTTGTAGTATCAATAATGCCTTGCCTGACGAAAAAATATGAGTGTCAGAGAGAAGAATTCTCAGTCGACAATAATCCTGATGTTGATTTTTCCATATCGACCAGGGAACTGGCAACATTTATCAAGCAGGCAAATATTGATATTAATACCCTTGCTGATGAAGATTTT	WP_019541397.1	Proteiniphilum acetatigenes	82
f16	16	1.63432	Bacteroidota	Bacteroidia	Bacteroidales	Dysgonomonadaceae	GTAAACTTTTTTGAATCATATTTCCCTGATCTTAAGGATGTACCTTCAACAGCTAAATCTCCGCAACAGATGTTCGGAGCGATAGCAAAAACCTGGTTTGCCGAAAAAATCGGTATCAGCCGGAAGGATTTGGTCGTTGTATCAATAATGCCTTGCCTTGCCAAGAAGTATGAATGTCAGAGAGAGGAATTCTCAACTGACGGAAACAGAGATGTCGACTATTCAATATCAACAAGAGAATTGGCATCGTTCATTAAGCAGGCCAATATCGACCTTAATAACCTCGGAGATGAAGAATTT	MEA5072464.1	Petrimonas sp.	83
f17	2	0.20429	Bacteroidota	Bacteroidia	Bacteroidales	Dysgonomonadaceae	GTAAACTTCTTTGAAGAGTATTTTCCTGATCTTAAGGATGTTCCGTCATCTGCCAAGTCACCTCAACAGATGTTTGGGGCTATTGCCAAAACATATTTTGCCGATAAGTTAGGGATCAGCCGTAAAGACATGGTAGTAGTGTCAGTTATGCCTTGCCTGGCTAAAAAAATATGAATGCCGGAGACCAGAATTCTCTGTTGATAATAATCCCGACGTTGATTATTCAATATCAACAAGGGAGCTTGCATCATTCATTAAACAGGCGAATATTGATCTGAAAACTCTTCCTGAAGAAGAATT	MEA5072464.1	Petrimonas sp.	82
f18	89	9.09091	Bacteroidota	Bacteroidia	Bacteroidales	Dysgonomonadaceae	GTAAATTTCTTCGAAGAGTATTTTCCCGATCTTAAGGATGTACCTTCGACGTCCAAATCACCGCAGCAGATGTTTGGTGCAATTGCCAAAACATATTTTGCCGACAAGATAAAAGTAAACCGGAAAGATCTGGTCGTTGTTTCTATCATGCCTTGTCTGGCCAAGAAATATGAATGCCAGAGAGAAGAATTCTCTGTTGACGGCAACAGGGATGTCGATTTTTCACTATCCACCAGGGAACTGGCTGCTTTTATAAAACAAGCCAATATCGATCTGAATAATCTTGAAGACGAAGATTTT	ULB34861	Proteiniphilum propionicum	86
f19	2	0.20429	Bacteroidota	Bacteroidia	Bacteroidales	Dysgonomonadaceae	GTAAATTTCTTCGAAGAATATTTCCCCGATCTTAAAGATGTTCCGTCAACTGCCAAATCACCTCAGCAGATGTTCGGAGCAATTGCTAAAACATACTTTGCCGACAAAATTGGTATTAACCGGAAAGATATGGTGGTTGTATCAATTATGCCATGCCTTGCAAAAAAATATGAATGCCAGAGGGATGAATTTTCTGTAGATGGCAATCCTGATGTTGATTTTTCAATATCAACCAGGGAATTGGCTCAATTCATTAAACAGGCTAACATCGATATCAAAACGCTTCACGATGAGGAGTTT	WP_071136312.1	Petrimonas mucosa	83
f20	4	0.40858	Bacteroidota	Bacteroidia	Bacteroidales	Dysgonomonadaceae	GTCAATTTCTTTGAAGTCTATTTCCCCGATCTGAAAGATGTACCTTCAACTGCAAAATCACCACAACAGATGTTCGGTGCAATTGCCAAAACATACTTTGCGGATAAGATAGGCATTAACCGTAAGGATATGGTTGTGGTATCAATAATGCCATGCCTTGCTAAAAATATGAGTGCCAGAGGGAGGAATTCTCGGTCGATGGGAATCCTGATGTTGATTTTTCAATTTCCACACGTGAACTGGCATCATTTATTAAACAGGCAAATATCGATCTCAATACTCTTCAGGATGAAGATTTTG	WP_129594820.1	Seramator thermalis	89.1
f21	3	0.306435	Bacteroidota	Bacteroidia	Bacteroidales	unclassified Bacteroidales	GTCAACTTTTTCGAGCATAATTTTCCTGACATGCGGGATGTGCCTTCTACGGCGAAATCACCGCAGCAGATGTTCGGACCTATTGCAAAGGAATATTTCGGAAAGAATTTAGGAATTGACCGCCGCAATATGGTCATTGTATCTATTATGCCTTGTCTTGCAAAGAAATATGAGTGCCAGCGTGATGAATTCAAAGTAAATGGGGATCCTGATGTTAATTTCTCACTTTCCACACGTGAACTCGCTCAGCTGATCAAGCAATCCAATATTGATTTTAATTCACTCCCTGATGAAACATTC	WP_317044224.1	Labilibaculum antarcticum	76
f22	10	1.02145	Bacteroidota	Bacteroidia	Bacteroidales	Dysgonomonadaceae	GTCAACTTCTTTGAACACAACTATCCTGAACTAAGAAATGTGCCTTCAACGGCAAAATCACCCCAGCAGATGTTCGGGGCAATAGCCAAGACATACTTCGCTGACAAGATCAATATCAGGCGTCAGGATATGGTAGTGGTATCAGTCATGCCATGCCTTGCAAAGAAATATGAGAGCCAGAGACCTGAATTCTCTGTTGACGGCAACCCGGATGTTGATTTCTCGATCTCAACCCGTGAATTGGCCCATTTCATACGGCAGGCAAATATTGACTTCAATAATCTGCCTGATATGGAGTTC	WP_071136312.1	Petrimonas mucosa	80
f23	26	2.65577	Bacteroidota	Bacteroidia	Bacteroidales	Dysgonomonadaceae	GTAAATTTCTTCGAAGAATATTTTCCCGATCTTAAGGATGTACCTTCGACGTCCAAATCACCGCAGCAGATGTTTGGTGCAATTGCCAAAACATATTTTACCGAAAAGATAAAAGTAAACCGAAAAGATCTGGTCGTTGTTTCTATCATGCCTTGTCTGGCCAAGAAATATGAATGCCAGAGAGAAGAGTTCTCTGTAGACGGCAACAGGGATGTCGATTTTTCACTATCCACCAGGGAACTGGCTGCTTTTATAAAACAAGCCAATATCGATCTGAATAATCTTGAAGACGAAGATTTT	ULB34861	Proteiniphilum propionicum	84
f24	10	1.02145	Bacteroidota	Bacteroidia	Bacteroidales	Dysgonomonadaceae	GTTAACTTCTTCGAGGAGTATTTCCCCGACCTTAAGGATGTACCTTCTACAGCTAAATCGCCGCAGCAGATGTTCGGAGCTATAGCAAAAAATTATTTCGCAGATAAAATAAAAGTCGACAGGAAGGACCTTGTTGTGGTTTCAATAATGCCCTGTCTTGCAAAGAAATACGAATGCCAGAGAGAAGAATTCTCCGTGGATGGGAACCGAGATGTCGATTTCTCAATATCGACAAGAGAGCTTGCAGCATTTATCAAGCAGGCCAATATTGACCTTAATAACCTTGAAGAGGGTGAATTT	ULB34861	Proteiniphilum propionicum	82
f25	2	0.20429	Bacteroidota	Bacteroidia	Bacteroidales	unclassified Bacteroidales	GTGAACTTTTTTGAGCACAATTTCCCTGAATTGATGGATGTTCCTTCGACTGCTAAATCACCCCAGCAAATGTTCGGTCCGATCGCCAAGGAATATTTTGGGAAAAAGCTGGGTATTGACCGTAAAAACATGATCGTTGTTTCGATCATGCCGTGTCTTGCCAAGAAATATGAATGTCAGCGAGATGAGTTTAAAGTAAACGGCGATCCGGATGTTAACTTCTCCTTGTCAACACGCGAACTTGCCCATCTGATCAAACTGGCCAACATTGATTTCAACAGTCTGCCAGATGAAGAATTT	WP_317044224.1	Labilibaculum antarcticum	76
f26	6	0.61287	Bacteroidota	Bacteroidia	Bacteroidales	Dysgonomonadaceae	GTTAATTTCTTTGAGGAATATTATCCTGATCTCAAGGATATTCCATCTACCGCCAAATCCCCTCAGCAGATGTTTGGAGCTATTGCCAAAACGTATTTTGCTGATAAAATAAAAGTAGGCAGGAAGGATCTGGTAGTAGTTTCGATCATGCCTTGCCTTGCTAAAAAATATGAATGCCAGAGAGAAGAATTCTCTGTTGACGGAAACAGAGATGTTGACTTCTCAATCTCAACGAGAGAGCTGGCTGCATTTATTAAACAGGCAAACATTGATCTTAACAATCTTGAAGATGATGATTTT	ULB34861	Proteiniphilum propionicum	82
f27	5	0.510725	Desulfobacterota	Syntrophia	Syntrophales	unclassified Syntrophales	ATCAAGTTCATCGAGTATTACTACCCCGAGCTTCTGCCACATCTGAGCTCCTGCAAGAGCCCGCAGCAGATGTTCGGCGCGCTTGCCAAGACCTACTACGCGGAGAAGAACGGCATCGACCCCGCGAGCATAGTCTCGGTGTCGATAATGCCGTGCGTGGCTAAGAAGTTCGAGTGCGACCGGCCGGAGATGTATTCCAGCGGCTACAAGGACGTCGACTATGTGCTTACCACACGGGAGGCCGCCGGCATGATGCACGAGGCCGGCATCGACATGCCTAATCTGGAAGATGGCGAGTTC	KFN38434.1	Smithella sp. F21	75.8
f28	3	0.306435	Spirochaetota	Spirochaetia	Spirochaetales	unclassified Spirochaetales	ATCAAGTATGCGGAGCACTACTACCCGGAAATCCTTCCCAGAATCTCCACCTGCAAATCCCCGCAGCAGATGTTCGGTGCCGTTGCCAAGACGTACTATGCCGAGAAGATCGGGAAAAGACCGGAGGAGATCTTCGTGGTCTCCGTCATGCCCTGCACCGCGAAGAAGTACGAATCACAGCGGCCTGAGATGGCGGCCAGCGGCGTGCGGGACGTTGACGTTGTTCTCACCACCCGCGAGCTGGGGCGGATGATTCAGCAGGCGGGGATCGCCTTTACCGGCCTCCCTGACGGGACAATG	WP_319560197.1	Marispirochaeta sp.	77
f29	6	0.61287	Firmicutes	Desulfotomaculia	Desulfotomaculales	Desulfurisporaceae	ATCAAGTTTATCGAGCACTTCTATCCGGAGATGCTCCCCAACCTTTCTACCTGTAAATCACCACACCAGATGCTGGGTGCCCTCACAAAAACATATTACGCCAAGAAAATGGGCATAGACCCCAAGGACATGGTTGTTGTTTCCGTTATGCCGTGCACGGCAAAGAAGTTCGAGTGCCAGCGCCCGGAAATGAACTCAAGTGGATATCAGGATGTAGACTATGTACTCACCACACGGGAGCTTGCGAAGATGATCAAGCAGGCAGGAATTGATTTTGACAATCTTGCCGATGGCAGTTAT	AEG16437.1	Desulfofundulus kuznetsovii	85
f30	10	1.02145	Desulfobacterota	Syntrophia	Syntrophales	Smithellaceae	ATCAAGTTTGTGGAGCACTTCTACCCGGATTTAATTCCTCACCTGTCTAGCTGCAAATCACCGCAGCAAATGTTCGGCGCACTGGCCAAAACCTATTTTGCGGAAAAAGCCGGGATTCAGCCCGAAAAAATAGTGTCCGTCTCGATTATGCCCTGTACGGCTAAGAAATTCGAAGCTCAGAGACCGGAAATGCGCAGTAGCGGGTATCAAGATGTGGATTATGTGCTCACATCCAGAGAAATCGCTCATATGATACGTGAAGCAGGGATAGACTTCGAGAATCTGCCTGATGTTCCGGCG	KFN38434.1	Smithella sp.	81.3
f31	4	0.40858	Firmicutes	Desulfotomaculia	unclassified Desulfotomaculia	unclassified Desulfotomaculia	GTAAAATTCTGCGAGCATTTCCATCCGAGTTTGTTAGAGAACGTTTCTAGCCGCAAATCTCCGCAACAAATGCTCGGTGCGATAATTAAGACTTATTATGCGCAGAAATCGGGAGTTGACCCCTCGAAAATATTCAGCGTTAGTGTTATGCCGTGTACTGCAAAGAAATTTGAAGCGAGTCGCCCGGAGATGAATTCGAGCGGATATCAGGATGTCGATGTCGTATTAACGACCCGGGAATTGGTTAAAATGATTAAACAGGCTGGGATTCAGTTCACGGCATTGAAAGAATCAGAGTTC	WP_066666687.1	Desulfotomaculum copahuensis	73
f32	3	0.306435	unclassified	unclassified	unclassified	unclassified	ATCAACTACATGGAGCATTTCAACCCCGACATGCTCGACAACCTCAGCACCTGCAAGAGCCCGCAGCAGATGTTCGGGGCGCTCGCCAAGACCTACTACGCCGAGAAGATCGGCGTGAAGCCCGAGGACATGGTCGTCGTCTCAGTGATGCCGTGCACGGCGAAGAAGTACGAGGCGGCCCGGCGGAGATGACCGACAGGCGGCGTACAGGACGTCGACATCGTGCTCACCACGCGCGAGCTGGGGGCATGATTAAGCAGGCCGGCATCGACTTCCGCGGCCTGCCCGACGAGAAGATGG	WP_301018158.1	Ruminococcus sp.	61
f33	3	0.306435	Firmicutes	Desulfotomaculia	Ammonifexales	Ammonificaceae	ATTAGATTCGCGGAACATTTTTATCCTGAGCTGATTCCGCACCTCTCTAGCTGCAAGTCGCCGCAGCAGATGTTCGGCGCGTTGGCCAAGACTTATTATGCCAAAGATGCAGGCGTAGATCCGGCTAAAATCGTTTCCGTTTCCATTATGCCCTGCACCGCCAAAAAATTCGAAGCACAAAGACCGGAAATGAACAGCAGCGGATTCAGGGATGTAGACTATGTTTTAACTACCCGTGAGATTGCCCGCATGATCAGAGAAGCAGGCATCGACTTTGCCAATCTACCCGATGTCTCCGCC	WP_205664652.1	Ammonifex thiophilus	81.4
f34	3	0.306435	Firmicutes	Thermoanaerobacteria	Thermoanaerobacterales	Thermoanaerobacteraceae	ATTAAGTTCAGCGAGCATTTTTATCCAGAGCTTCTCCCTCATTTGTCCAGTTGCAAATCTCCCCAGCAGATGTTCGGCGCCCTGACCAAGACCTATTTTGCGCAACAATCCGGCCTCGATCCGGCTAAAATTGTTTCGGTGTCCATCATGCCCTGCACCGCCAAAAAATTTGAAGCCCAACGTCCCGAGATGAACAGCAGCGGTTTCAGAGACGTCGATTATGTCCTGACTACCCGCGAACTGGCCCGCATGATCAAGGAATCGGGAATCGATTTTGCAAGTCTTCCAGAGGAGTCGCCT	WP_297198803.1	Thermanaeromonas sp.	81.6
f35	4	0.40858	Firmicutes	Symbiobacteriia	unclassified Symbiobacteriia	unclassified Symbiobacteriia	ATCAAGTTCGCGGAGCACAGCTTCCCCGACCTGCTCGGCAACCTGTCCACCTGCAAGTCGCCGCAGCAGATGTTCGGCGCGGTGGCGAAGACGTACTGGGTGGAGCAGACGGGTACCGACCCGGCCAACATCGTGATGGTCTCCGTGATGCCGTGCACGGCGAAGAAGTTCGAGGCGCAGCGGCCGGAGATGAACGACTCCGGGTACCGGGACGTGGACTACGTGCTGACCACGCGCGAGCTGGCGCAGATGCTGCGGGAAGCGAGCGTGGACATGGCCAAGCTCCCGGACGCGGAGTAT	WP_043714388.1	Symbiobacterium thermophilum	72
f36	3	0.306435	Firmicutes	Thermoanaerobacteria	Thermoanaerobacterales	unclassified Thermoanaerobacterales	GTAAAATTTGCGGAACATTATTATCCCGAAATGCTGCCCAATCTGTCAACCTGCAAGTCTCCCCAGCAGATGTTCGGCTCACTGGTCAAGACCTATTTCGCTCAGGAATCAGGCATAGATCCGGCGAAAATCGCCTCCGTTTCGATCATGCCCTGCACAGCCAAAAAATTCGAAGCCCAGAGACCGGAAATGGAGAGCAGCGGGTACCGGGACGTGGACTACGTGCTGACCACCCGCGAAATCGCCCGCATGATCCGGGAGGCCGGCATCGATTTCGCCCAACTGCCGGACGCTCAACCG	WP_084666299.1	Thermanaeromonas toyohensis	78.4
f37	10	1.02145	Firmicutes	Thermoanaerobacteria	Thermoanaerobacterales	Thermoanaerobacteraceae	ATCAAGTTTATCGAACATTTCTATCCTTCCCTTCTGCCCAACCTATCCACCTGCAAGTCCCCACAACAGATGTTCGGCGCCCTTGCCAAGACCTACTATGCTGAGTTTGCAGGGATCGATCCTAAGGATATTTTCGTCGTTTCAATCATGCCCTGCACGGCCAAGAAGTTTGAGGCCTCCAGGCCGGAAATGCGCTCGTCCGGCTTTCAGGATGTGGATGTGGTGTTGACGTCCCGCGAGCTGGGGAGAATGATACGACAGGCAGGCATCGACTTTGTCAATCTCGGCGATGAATCCTTT	WP_027717485.1	Desulfovirgula thermocuniculi	82
f38	3	0.306435	Desulfobacterota	Syntrophia	Syntrophales	unclassified Syntrophales	ATAAAATTCACCGAACATTATTATCCTGATATGCTTACACATTTGTCGAGCTGCAAATCGCCTCAGCAGATGTTTGGAAGCATAGCGAAAACTTATTACGCCAGAAAAATCGGCAAAAGGCCTGAAGATATCACCGTAGTTTCGATTATGCCGTGTACTGCCAAGAAATTCGAAAACCAGCGTCCGGAGATGAACGGAAGCGGTTTGCGCGACGTTAATTATGTCTTGACGACACGTGAACTTGGCAGGATGATTAAAGAAGCTGGAATAGATTTCGACAGCTTGCCTGATGGAAAGATG	WP_237671688.1	Syntrophus gentianae	78.4
f39	3	0.306435	Firmicutes	Thermoanaerobacteria	Thermoanaerobacterales	unclassified Thermoanaerobacterales	ATCAAGTTCATCGAGCACTCCTACCCGTCGCTGCTGCCCAACCTCTCCTCCTGCAAGTCGCCGCAGCAGATGTTCGGCGCCCTGGCGAAGACGTACTTCGCCGAGCAGGCGGGCGTGGACCCGGCCAAGATGAAGGTCGTCTCCATCATGCCGTGCGTGGCCAAGAAGTTCGAGGCCGCCCGGCCGGAGATGAACGACTCGGGCTACCAGGACGTGGACTACGTCCTGACCACCCGCGAGTTGGCGCAGATGATCAAAGAGCAGGGCCTCGACTTCGCCAACCTGCCGGAGAGCGACTAC	WP_297198803.1	Thermanaeromonas sp.	78
f40	2	0.20429	Firmicutes	Thermoanaerobacteria	unclassified Thermoanaerobacteria	unclassified Thermoanaerobacteria	ATCAAGTTCATGGAGACTTTTCTCCCCCGCATGATCCCCCACATGTCTACGGCAAAATCGCCGCAGCAGATGTTCGGGGCCCTGGCGAAGACCTATTACGCCCAGGCGAGAGGCATAGCACCGGAGAAGATCGTCTCCGTCTCCATCATGCCCTGTACGGCAAAGAAGTTCGAATGCAAGCGGCCCGAGATGAACGCCAGCGGCTACCAGGATGTGGATTACGTCCTCACCACGCGCGAGATCGGCCGGATGCTGAGAGAAGCGGGCATCGACTTAAAGGATATGCCCGATGAGCCTGCA	WP_084666299.1	Thermanaeromonas toyohensis	74.5
f41	12	1.22574	Desulfobacterota	Syntrophia	unclassified Syntrophia	unclassified Syntrophia	ATTAGTTTTGTTGAGGAGTTCTACCCGGACCTGATCCCCCACCTGTCAAGCTGCAAGTCACCGCAACAGATGTTCGGCGCGCTGGCCAAGACCTACTTCACGGATGTGGCGCATCTCGCCCCGGACAGGGTGGTCTCGGTCTCCGTCATGCCGTGTACGGCCAAGAAGTACGAAGCGCAGCGCCCGGAAATGCAAAACGGGGGCCTCAGGGATGTCGACCACGTCCTTACCACCCGCGAGCTCGCGGCCATGATCCGGGAAGCCGGGATAGACTTGAAGACCCTCCCGGATGCCCCGGCC	WP_049749907.1	Syntrophus aciditrophicus	70.1
f42	3	0.306435	Acidobacteriota	Holophagae	unclassified Holophagae	unclassified Holophagae	ATCAAATTCGTCGAGCAGTTTTATCCTGAATTTATTCCGAACCTCTCGAGCTGCAAAAGCCCGCAGCAGATGATGGGCGCCGTCATTAAAACCTATTTCGCACAGCGCGAATCGATCGACCCAAGCCGGATCATCAGCGTTTCCATCATGCCCTGCACCGCAAAGAAATTTGAAAGCGGCAGGCCGGAAATGGCGCCTGGCCACATCCCGGATGTGGATTACGTCCTGACCACCCGGGAATTGGGACAGCTGCTTCGCATGTTCGGCGTGGATCTTCTTGCGCTGGCGCCTGAGGCGGCA	WP_306600304.1	Geothrix sp. 21YS21S-2	72
f43	4	0.40858	unclassified	unclassified	unclassified	unclassified	GTCAAATTCGTGGAGCAGGATTACCCGGATTTCCTCGGCAACCTGTCGAGCTGCAAGAGCCCACAGCAAATGCTGGGGGCCGTGGTGAAGAGCTACTACGCGGAGCGTGAAGGCATCGACCCTCAGAAGATCTTCAGCGTGTCCATAATGCCATGCACGGCCAAGAAGTTCGAGGCCGAGCGCCGCGAGCTTTGTCCCGGCGGAAAGCCCGACGTGGATGCTGTCCTCACCACGCGTGAGATCGCCCGCATGCTCCGCTTGCGCGGCATCCACCTGGAGAACATGCAGCCGGAGGAGACG	WP_073234235.1	Desulforamulus putei	66.7
f44	4	0.40858	Acidobacteriota	Holophagae	unclassified Holophagae	unclassified Holophagae	ATCAAATTTGTCGAGCAATTCTATCCGGAGTTCATTCCCAATCTATCGAGCTGCAAGAGCCCGCAGCAGATGATGGGCGCGATCATCAAGAGTTATTTCGCTCAACGTGAAAAGGTCGATCCGGATCAAATTGTCAGCGTCTCCATCATGCCATGCACGGCTAAAAAGTTCGAATGCAGCCGGCCGGAAATGGCGCCCGACCATGTTCCGGATGTAGACTATGTGTTGACAACACGGGAACTGGGACAGCTGTTGCGCCGATTTGGAGTCGACTTGTTATCCATGACTCCGCAGTCGGCG	WP_316411871.1	Mesoterricola silvestris	73
f45	3	0.306435	unclassified	unclassified	unclassified	unclassified	GTGAAATACGCAGAAGAATTCGCGCCTGAATTCCTCCCGAACCTCTCTTCCTGCAAATCCCCGCAGCAAATGCTCGGCGCAGTGATCAAGACCTGGTTTGCTGAGCAGGAAAATATTAAACCGGAAAACATCTACTCCGTATCCATCATGCCCTGCACGGCGAAGAAGTTCGAAGCCCAGCGCATGTCAATGACCCGCAAAGGGCTGACGGACGTTGATGCGGTATTGACCACCCGTGAATTGGTTGATCTTATTAAGATGTACGGCATTGAAATTCAGCAGTTGGATCCCGAAAGCGCC	WP_221038883.1	Gelria sp. Kuro-4	64.3
f46	6	0.61287	unclassified	unclassified	unclassified	unclassified	GTTAAATTCGTGGAACAATTCTATCCGGATTTCATTCCGAACCTTTCTACCTGCAAGAGCCCGCAGCAAATGATGGGCGCCATTATTAAGTCCTATTTTGCGGAGCGTGAGAAAATCGATCCGGCTCAAATCGTCAGCGTTTCGGTTATGCCCTGCACGGCAAAGAAGTTTGAAAGCAACCGTCCGGAAATGGCCCCGGAACATATTCCGGATGTCGATTACGTTTTGACGACACGGGAATTGGGGAAACTGCTGCATATGTTCGGCGTGGACCTGATGGCGATGACTCCGCAGATGGCC	WP_316411871.1	Mesoterricola silvestris	66
f47	4	0.40858	Acidobacteriota	Holophagae	unclassified Holophagae	unclassified Holophagae	ATCAAGTTCGTGGAGCAGTTCTACCCGGAGTTCCTGCCCAACCTCTCCACGTGCAAGAGCCCCCAGCAGATGATGGGCGCGGTGGTCAAGAGCTTCCTGGCTCAGCGCGAGGCGCTGGACCCGGCCAAGATCGTCAGCGTGTCCATCATGCCCTGCACGGCCAAGAAGTTTGAGTGCTCCCGCCCGGAGATGACGCCCGGCGGCGTGCCGGACGTGGACTACGTCCTCACCACGCGGGAATTGAGCCAACTGCTGCGGATGTTCGGGGTGTCGCTGGATGGACTGGAACCCGAATCCGCG	WP_243332393.1	Mesoterricola sediminis	77
f48	3	0.306435	unclassified	unclassified	unclassified	unclassified	ATCAAGTACGTGGAGGAGTTTCATCCCGGCTTCATCCCGAACCTCTCCAGCTGCAAGAGCCCCCAGGCCATGCTGGGAGCGCTCTGCAAGTCGTTCCTGGTGGAGCGCGAAGGACTCGATCCGACCCAGGTGTTCAGCGTGGCGGTGATGCCCTGCGTGGCGAAGAAGTTCGAGGCCGGGAGGCCCGAGCTGTCGCGCGACGGCATCCCCGATGTCGACGCGGTGCTGACCACCCGCGAACTGGCCCGCATGATCCGCATCCGCGGGATCGACCTGAGTCTTTTGGAACCGGAGGGGGCC	WP_291754259.1	Cellulomonas sp. 73-92	66.3
f49	5	0.510725	unclassified	unclassified	unclassified	unclassified	GTCAAGTTTGCGGAGCAGTATTATCCCGAGTTTGTCCAGCACCTTTCGAGCTGCCGGTCTCCACAGCAGATGTTCGGCGCACTTTCAAAGGAGATTCTCTCTGCTCAGCTCCATGTGAAACGGGAAGACATCATCGTCGTTTCCATCATGCCCTGCACGGCAAAGAAATTTGAGGCCAAGAGGCCCGAGTTCACCCGTGACGGCATCAAAGACGTGGATTACGTTCTTACGACTCAGGAACTGGGACGGATGATCGAAGAAGCGGGGCTTCGCTTCAGAGAACTCGGCCCGGAATCTTTC	MEA4857671.1	Solidesulfovibrio sp.	69.7
f50	2	0.20429	Bacteroidota	Bacteroidia	unclassified Bacteroidia	unclassified Bacteroidia	GTGAAGTTCGCGGAGCAGTATTTCCCCGATCTGCTGCCGAACTTGTCCACCTGCAAATCGCCGCAGCAGATGCTCGGCGCGCTGTGCAAGGAAATCCTGCCGGCGGAACTCAACGTGGAACAGAAGAACGTCGTCGTGGTTTCCATCATGCCCTGCACGGCGAAGAAATTCGAGGCGAAGCGGCCGGAGTTCGCGAAGGATGGCCTGGCGGAGGTGGATCACGTGCTCACCACGCAGGAACTCACGCGGATGATCGAAGAAGCTGGTCTGCGGTTTACGAAGTTGCAGCCGGAATCATTC	WP_163222565.1	Bacteroides sp. 214	71
f51	4	0.40858	unclassified	unclassified	unclassified	unclassified	GTGCATTACATTGAATTCGCGCGCCACGACCTTATCCCGAACTTAACCAGCGCCCGCTCGCCGCAATCAATGCTGGGTGGCCTCATTAAGACTTTCTGGGCCCAGAGGGAAAAGATCGACCCCAAAAATATTGTAGTAGTATCAATCATGCCCTGCACGGCCAAGAAATACGAGATCTCAAAGGAGGAAAACCTGATCAACGGCCACAAACGCATCGATTATGTCCTGACAACGCGCGAGCTGGGACGATTGCTAAAAAAGGCATCAGATCGATTTGGCCAGTATGCCGTCCGAGGAAGC	WP_248618099.1	Natroniella sulfidigena	55.8
f52	4	0.40858	unclassified	unclassified	unclassified	unclassified	ATCAACTACTGCGAGAAGGTCGCACCCGACCTGCTCCCGCATCTGTCGTCGTGCAAGTCGCCGCAGCAGATGTTCGGCTCGGTGATCAAGGACTACTTCGCCAAGCAGTTGGGCGCCAGGCCGGCGGCCCTCTTCAGCGTGTCGATCATGCCGTGTAGCGCCAAGAAGTACGAAAGCAAGCGCGGTGAGTTCGCCCACGGCGGCACACCCGACGTCGACGCCGTGCTCACGACCAATGAGATCATCCAGATGTTCGAGGAGAAGGGCGTCGATCTGCGCACAATCAAGCCGGCGCAACTG	WP_093882901.1	Syntrophus gentianae	66
f53	3	0.306435	Acidobacteriota	Holophagae	Holophagales	Holophagaceae	GTCAAGTACCTCGAGCACTTCTACCCCGAGTATCTCCCCAACGCCTCGACGGCCAAGAGCCCGCAGCAGATGTTCGGCGCGCTTATCAAGACGTACTACGCCGACAAGCTCGGCATCGAGCCGGAGAGCATCGTCAGCTGTGCTCTCATGCCGTGCTCGGCCAAGAAGTTCGAGTGCAACCGGCCGGAGATGCACGACTCGGGCTTCAAGGACGTCGACTTCGGGCTCACCACGCGAGAGCTCGGCAAGATGTTCAAGGAGGCTGGTCTGCACGTGCCGAGCCTGCCCAAGAGCGACTTC	WP_316411882.1	Mesoterricola silvestris	81
f54	3	0.306435	Chloroflexi	Anaerolineae	Anaerolineales	unclassified Anaerolineales	ATCAACTTCGTGAAGTATCAGTTCCTGGACCTCAAGTACATGCCGTCGACGTGCAAGTCACCACAACAGATGATGGGCACTATCGCCAAAACCTACTACGCCGAGAAGATCGGCGTGAAGCCGCAGGACATGGTCATGGTGTCGGTGATGCCCTGCCTTGCCAAGAAGTATGAGGCCGGCCGGCCCGAACATCAGACCAGCGGCGCCCGCGATGTGGACTACGTCATCACGACCCGCGAGCTATCCAAGATGCTCAAGGAGGCGGGGATCGACCTGCGCCACATGCCCGATGAGGAGTTC	WP_236688098.1	Flexilinea flocculi	75
f55	2	0.20429	Actinobacteriota	Actinobacteria	unclassified Actinobacteria	unclassified Actinobacteria	GTCAAGTACGCCGAGATATATTACCCCGAGCTTCTCAAGAACATCTCAACCTGCAAGTCGCCGCAGCAGATGATGGGCACCACGGTGAAGACCCACTTCGCCCAGATGTACGACGTCTCGCTGGACGACCTGTACGTGGTCTCGATCGTGCCGTGCCTGGCCAAGAAGTACGAGGCCGCCCGGCCAGAGTTCGCCCCCGGCGGCATCCGCGATGTCGACGCCGTGCTCACCACGACGGAGTTCATGGAGATGTTGACGATGGTCCGGATCGATCCGGACAAGGTCGCCCATGACACCTTC	WP_300152010.1	Propionicimonas sp.	74
f56	2	0.20429	Planctomycetota	Planctomycetes	Pirellulales	unclassified Pirellulales	ATCAATTTCATGGAGAAATTCTATCCCGAGCTCATCCCGCACGCCTCGACCTGCAAGTCGCCCATGATGATGACGTCGGTCCTTCTCAAAACCTATTATGCCGAGAAGAAAGGGATCGACCCCGACAAGATCTTCGTCGTCGCCGTCATGCCGTGCACCGCCAAGAAGTACGAGTCTCGGCGCAAGGAACACATGATGCCCAACGGCCGCCCCTGGACCGACGCCGTCCTCACCACGCGCGAACTCAACTGGATGATCAACTCCTATGGCCTGCGGTTCGACCGCCTCGAGGACGGCGAA	WP_095416226.1	Thermogutta terrifontis	76
f57	2	0.20429	Actinobacteriota	Actinobacteria	Micrococcales	unclassified Micrococcales	GTGAACTTCGTGGAACGCCGCTATCCCAAGCTGATTCCGCATCTGTCCTCCTGCAAATCGCCGCAGCAGATGATGGGCGCAACGGTGAAAACCATTTCCCGAAATGGGCGAACATTCCCAAGGAAAAGCTCTTCGTCGTGTCCATCGTGCCTTGCCTGGCCAAGAAGCAGGAAGCCGCGCGACCGGAGTTTGCGCCCGAAGGCATCCGCGACGTGGACGCGGTCCTCACCACCATGGAAATGATGGAAATGCTCAAGCTCATCCGGTTCGACACGGCCTCTGTGAAACCGGCGGAATTTG	WP_153725611.1	Actinotalea solisilvae	76.7

## Sheet: NiFe hydrogenase gene sequences
Characteristics of group 4 NiFe-hydrogenase gene sequences. Next-related sequences of ASVs detected in gene sequences of group 4 NiFe-hydrogenases as identified by BLAST. Translated amino acid sequences were used for the BLAST search (BlastX). Hits to reference sequences from pure cultures with the highest % identity were selected as next-cultured relative for each ASV. ASVs were classified on fa…
ASV	No of sequences	Relative abundance (%)	Classification				ASV sequence	Next cultured relative
			Phylum	Class	Order	Family		Accession number	Name	Identity (%)
n1	61	24.3028	Nitrospirota	Thermodesulfovibrionia	unclassified Thermodesulfovibrionia	unclassified Thermodesulfovibrionia	GACGGTGCACAGCATGTGCTACTGCCAGGCAATCGAGGCAGCCGCCGGGATCCAGATCCCGGAGCGCGCCCGCTACCTGCGCTCATTCTTCCTGGAGCTGGAGCGCGTGCACAGCCACCTTTTGTGGATTGGGCTGGCCTGCCATTTCATCGGTTTCGATACGCTGTTTATGCAAGCCTGGCGCATCCGCGAGCCGTTCATGTGGCTGTCCGAATACCTGACCGGGGCGCGCAAGACCTACGGCGTGGCAGCTATCGGCGGCGTATTGCGCGACATCCCAGCCGACGCCCCGGAGCGCAT	WP_273040003.1	Thermodesulfovibrio thiophilus	71.3
n2	20	7.96813	Nitrospirota	Thermodesulfovibrionia	unclassified Thermodesulfovibrionia	unclassified Thermodesulfovibrionia	GACGGTGCACAGCATGTGCTACTGCCAGGCAATCGAGGCAGCCGCCGGGATCCAAATCCCGGAGCGCGCCCGCTACCTGCGCTCATTCTTCCTGGAGCTGGAGCGCGTGCACAGCCACCTGCTGTGGATCGGGCTGGCCTGCCATTTCATCGGTTTCGATACGCTGTTCATGCAAGCCTGGCGCATCCGCGAGCCGTTCATGTGGCTGTCCGAATACCTGACCGGGGCGCGCAAGACCTACGGCGTGGCAGCCATTGGCGGCGTATTGCGCGACATCCCAGCCGACGCCCCGGAGCGCAT	WP_273040003.1	Thermodesulfovibrio thiophilus	71.3
n3	30	11.9522	Nitrospirota	Thermodesulfovibrionia	unclassified Thermodesulfovibrionia	unclassified Thermodesulfovibrionia	GACGGTGCACAGCATGTGCTACTGCCAGGCAATCGAGGCAGCCGCCGGGATCCAGATCCCGGAGCGCGCCCGCTACCTGCGCTCATTCTTCCTGGAGCTGGAGCGCGTGCACAGCCACCTTTTGTGGATTGGGCTGGCCTGCCATTTCATCGGTTTCGATACGCTGTTTATGCAAGCCTGGCGCATCCGCGAGCCGTTCATGTGGCTGTCCGAATACCTGACCGGGGCGCGCAAGACTTACGGCGTGGCAGCTATTGGCGGCGTATTGCGCGACATCCCAGCCGACGCCCCGGAGCGCAT	WP_273040003.1	Thermodesulfovibrio thiophilus	71.3
n4	5	1.99203	Verrucomicrobiota	Verrucomicrobiae	Limisphaerales	Fontisphaeraceae	CTGTGTGCACAACGTGGCTTACGCCCAGGCGGTCGAGAGCGCGGTGGCACTGCGTCCGCCGCCACGCGCCGAGTACATCCGCACGATCATGCTCGAGATCGAGCGGTTGCACAGCCATCTCCTGTGGGTCGGCCTCGCCTGCCACATCGTCGGATTCGACACCCTCTTTATGCAGAGCTTCCGGATCCGCGAACCCATCATGTGGATCGCAGAGAAGATCAGCGGCAACCGCAAGACTTACGCGTTGTGCGTCATCGGCGGCGTCCGTTGGGACATCACCCCGGAGGTGAAGACCGAGTT	WP_283847571.1	Fontisphaera persica	85.7
n5	8	3.18725	unclassified	unclassified	unclassified	unclassified	CTGCGTGCACAGCGTCGCGTATTCGCAGTCCGTTGAGGCCGCGGCGGTCATCAAGCCCCCGCCGCGCGCCGAGTACATGCGCACGATCATGCTCGAAATCGAGCGGTTGCACAGCCATCTGCTGTGGGTGGGCCTGGCCTGTCACATCGTCGGTTTCGACACCCTGTTTATGCAGAGCTTCCGCATCCGCGAACCGATCATGTGGATCGCGGAAAAAGATAACCGGAAACCGCAAGACCTACGCGCTCTGCCTCATCGGCGGTGTGCGCTGGGACCTCACCGCGGACCTGAAGTCCGAGT	WP_283847571.1	Fontisphaera persica	68.4
n6	9	3.58566	Proteobacteria	Gammaproteobacteria	Enterobacterales	Budviciaceae	GTATGCCCATAACGTGGCTTACAGCACTTCGATCGAGCGGGCCTTGAAGATCGAGGTGCCCGAGCGGGCGCAATATATCCGCACCATCCTGCTGGAAGTGGAGCGTCTTCACAGCCATTTATTGAACCTGGGTCTGGCCTGCCACTTTGTGGGCTTCGATACCGGCTTCATGCAGTTCTTCCGCATCCGCGAGAAAGCCATGAAGATGGCGGAGATGCTGACCGGCTCGCGCAAAACCTACGGCATGAACCTGATCGGCGGCGTGCGGCGCGATATCCTGAAAGAACAAAGGGTGATGTC	MBK5075116.1	Limnobaculum xujianqingii	83.67
n7	4	1.59363	Proteobacteria	Gammaproteobacteria	Enterobacterales	Enterobacteriaceae	GTACGCCCACAATGTGGCTTATTCGACTTCCATTGAACGCGCGCTGGGGATCGAGATTCCTGAACGCGCGAATTACATCCGCACTATCTTGTTGGAAACGGAACGTCTGCACAGCCACCTGCTGAACCTGGGACTGGCCTGCCACTTCATCGGGTTTGATACGGGCTTCATGCAGTTCTTCCGCGTGCGCGAAAAATCCATGAAGATGGCCGAACTGCTAACGGGCACGCGCAAGACCTACGGCATGAATCTGATCGGCGGCGTGCGTCGCGATATTCTCAAAGAACAGCGCGTTCAAAT	WP_096938283.1	Escherichia coli	82.83
n8	12	4.78088	Proteobacteria	Gammaproteobacteria	Enterobacterales	Enterobacteriaceae	CTATGCTCATAGCGTTGCTTATAGTGCCTCGGTGGAATGCGCCCTGGGCATCGAAGTGCCGGCACGTGCCCAGTACATCCGCACCATTCTCCTCGAGGTGGAACGATTGCACAGTCACCTGTTGAACTTGGGTCTGGCCTGTCACTTCGTCGGATTTGACACAGGTTTCATGCAGTTCTTCCGTGTCCGTGAAAAGACGATGAAGATGGCCGAGCTGCTCACTGGGGCGCGCAAAACCTACGGGATGAATCTGATTGGCGGCATACGACGCGACATTCTGAAGGAAGAGAGGACACAGAC	WP_096938283.1	Escherichia coli	84.85
n9	32	12.749	Proteobacteria	Gammaproteobacteria	Enterobacterales	Budviciaceae	TTATGCCCATAACGTGGCTTACAGCACATCGATCGAACGGGCCTTGAAGATCGAAGTGCCCGAGCGGGCGCAATATATCCGCACCATCCTGCTGGAAGTGGAGCGTCTTCACAGCCATTTATTGAACCTGGGTCTGGCCTGCCACTTTGTGGGCTTCGATACCGGCTTCATGCAGTTCTTCCGCATCCGCGAGAAAGCCATGAAGATGGCGGAGATGCTGACCGGCTCGCGCAAAACCTATGGCATGAACCTGATCGGCGGCGTGCGGCGCGATATCCTGAAAGACAAAGGGTGATGACC	WP_029095340.1	Budvicia aquatica	83.33
n10	2	0.796813	Proteobacteria	Gammaproteobacteria	Enterobacterales	Budviciaceae	CTATGCCCACAGTGTGGCTTACAGCACGTCAGTGGAACGCGCCTTGGGAATCAATGTCCCGGAGCGTGCCCAGTATATCCGTACCATTCTTCTGGAAGTGGAACGTTTGCACAGTCACCTGCTGAACCTCGGACTGGCCTGTCACTTTGTCGGTTTTGATACCGGTTTCATGCAGTTCTTCCGCGTACGCGAGAAAACCATGAAGATGGCCGAGCTCTTGACCGGAGCGCGTAAAACATACGGCATGAACTTGATTGGCGGTATCCGGCGCGACATATTGAAAGAAGAGAGAACACAGAC	MBK5075116.1	Limnobaculum xujianqingii	84.9
n11	3	1.19522	Proteobacteria	Gammaproteobacteria	Enterobacterales	Enterobacteriaceae	CTATGCTCACAGCGTTGCCTATAGTGCCTCAGCGGAACGCGCCCTGGGCATCGAGGTGCCCGCCCGCGCCCAATACATCCGCACCATCCTCCTCGAAGTGGAACGATTGCACAGTCACCTCTTGAATCTCGGCCTGGCCTGTCACTTTGTTGGATTTGACACCGGTTTTATGCAGTTCTTCCGAGTCCGCGAGAAGACCATGAAGATGGCCGAGCTGCTCACCGGGGCGCGCAAAACCTATGGCATGAACCTGATTGGCGGCATCCGGCGTGATATTCTGAAAGAGGAGCGGACACAGAC	WP_096938283.1	Escherichia coli	83.84
n12	3	1.19522	Proteobacteria	Gammaproteobacteria	Enterobacterales	Enterobacteriaceae	CTATGCCCATAACGTAGCTTACAGCACTTCGATCGAGCGGGCTTTGAAGATCGAGGTTCCCGAGCGGGCGCAATATATCCGCACCATCCTGCTGGAAGTAGAACGTTTGCACAGCCATCTGTTGAACCTGGGTCTGGCATGCCACTTTGTGGGCTTTGACACCGGTTTCATGCAGTTCTTCCGTATCCGCGAAAAAGCAATGAAGATGGCGGAGCTGTTGACCGGCTCGCGCAAGACTTACGGCATGAACCTGATCGGTGGCGTGCGGCGCGATATCCTTAAAGAGCAAAGGGTCATTAC	WP_096938283.1	Escherichia coli	83.67
n13	10	3.98406	Proteobacteria	Gammaproteobacteria	Enterobacterales	Budviciaceae	ATATGCCCACAACGTGGCATACAGCACCTCGATAGAGCGGGCGTTGGGCATTGAAGTTCCGGAGAGAGCGCAATATATCCGTACCATCCTTCTTGAAGTGGAACGCCTGCATAGCCATCTGCTCAATCTCGGATTGGCCTGCCATTTCGTTGGCTTTGACTCAGGTTTCATGCACTTCTTCCGCGTGCGTGAGAAAGCAATGAAGATGGCGGAATTGCTGACCGGAGCCCGCAAGACCTATGGCGTCAACCTGATCGGCGGAGTGCGCAGGGATATCCTCAAGGAGCAGAGAACCACCGT	MBK5075116.1	Limnobaculum xujianqingii	84.5
n14	3	1.19522	Proteobacteria	Gammaproteobacteria	Enterobacterales	Budviciaceae	CTATGCCCATAACGTGGCTTACAGCACTTCGATCGAGCGGGCTTTGAAGATCGAGGTGCCCGAACGGGCGCAATATATCCGCACTATCCCGCTGGAAGTGGAACGTCTGCACAGCCATCTGTTGAACCTGGGTCTGGCATGCCACTTCGTAGGCTTTGACACCGGCTTCATGCAGTTCTTCCGCATCCGTGAGAAAGCGATGAAGACGGCGGAGATGCTGACCGGTTCACGCAAGACCTACGGCATGAATCTGATCGGCGGCGTGCGACGCGATATCCTCAAAGAGCAAAGGGTCATGAC	MBK5075116.1	Limnobaculum xujianqingii	81.6
n15	24	9.56175	Proteobacteria	Gammaproteobacteria	Enterobacterales	Budviciaceae	TTATGCCCATAACGTGGCTTACAGCACTTCGATCGAGCGGGCCTTGAAGATCGAGGTGCCCGAGCGGGCGCAATATATCCGCACCATCCTGCTGGAAGTGGAGCGTCTTCACAGCCATTTATTGAACCTGGGTCTGGCCTGCCACTTTGTGGGCTTCGATACCGGCTTCATGCAGTTCTTCCGCATCCGCGAGAAAGCCATGAAGATGGCGGAGATGCTGACCGGCTCGCGCAAAACCTATGGCATGAACCTGATCGGCGGCGTGCGGCGCGATATCCTGAAAGAACAAAGGGTGATGAC	MBK5075116.1	Limnobaculum xujianqingii	83.67
n16	18	7.17131	Proteobacteria	Gammaproteobacteria	Enterobacterales	Budviciaceae	TTACGCCCATAACGTGGCTTACAGCACTTCGATAGAGCGGGCTTTGAAGATCGATGTACCCGAGCGGGCGCAATATATCCGCACCATCCTGCTGGAAGTGGAGCGTCTTCACAGCCATTTATTGAACCTGGGTCTGGCCTGCCACTTTGTGGGCTTCGATACCGGCTTCATGCAGTTCTTCCGCATCCGCGAGAAAGCCATGAAGATGGCGGAGATGCTGACCGGCTCGCGCAAAACCTACGGCATGAACCTGATCGGCGGCGTGCGGCGCGATATCCTGAAAGAACAAAGGGTGATGAC	MBK5075116.1	Limnobaculum xujianqingii	83.67
n17	7	2.78884	Proteobacteria	Gammaproteobacteria	Enterobacterales	Enterobacteriaceae	TTATGCCCACAGCGTGGCTTACAGCACCTCGGTTGAGCGCGCCTTGGGGATTGAAGTGCCGGAACGCGCCCAGTATATCCGCACCATTCTTTTGGAAGTGGAGCGTTTGCATAGTCACCTGCTCAATCTGGGATTGGCCTGCCACTTTGTCGGCTTTGATACCGGCTTTATGCAGTTCTTCCGAGTCCGTGAAAAGACCATGAAGATGGCCGAACTGTTGACCGGGGCGCGCAAGACTTATGGAATGAACCTGATCGGGGGCATCCGTCGCGATATTTTGAAGGAGGAGCGAACCCAGGT	WP_096938283.1	Escherichia coli	84.85

## Sheet: mcrA gene sequences
Characteristics of mcrA gene sequences. Next-related sequences of ASVs detected in gene sequences of mcrA as identified by BLAST. Translated amino acid sequences were used for the BLAST search (BlastX). Hits to reference sequences from pure cultures with the highest % identity were selected as next-cultured relative for each ASV. ASVs were classified on family- (≥ 80% identity to next-cultured re…
ASV	No of sequences	Relative abundance (%)	Classification				ASV sequence	Next cultured relative
			Phylum	Class	Order	Family		Accession number	Name	Identity (%)
m1	13	0.782661	Halobacterota	Methanomicrobia	Methanomicrobiales	Methanoregulaceae	CTTCATCGGTGCCTATAAGATGTGCGCCGGTGAGGCAGCAGTCGCCGACCTCGCATTCGCCGCAAAGCACGCCGGTGTCATCCAGATGGCAGACATCCTGCCCGCCCGCCGTGCACGTGGCCCGAACGAGCCAGGTGGCATCAAGTTCGGACACTTCTGCGACATGGTCCAGTCAGACCGCAAGTACCCCAACGACCCGGTACGGGCATCCCTTGAGATCGTTGCAGCAGGCACGATGCTCTTCGACCAGATCTGGCTCGGATCCTACATGAGCGGTGGTGTCGGGTTCACCCAGTATGC	WP_015286563.1	Methanoregula formicica	95
m2	19	1.14389	Halobacterota	Methanomicrobia	Methanomicrobiales	Methanoregulaceae	ATTCATCGGAGCGTACAAGATGTGCGCCGGTGAGGCAGCAGTCGCTGACCTCGCATTCGCCGCCAAGCACGCCGGTGTTATCCAGATGGCAGATATCCTGCCCGCCCGCCGTGCACGTGGCCCGAACGAGCCAGGTGGCATCAAGTTCGGACACTTCGCCGACATGATCCAGGCAGACCGCAAGTACCCCAACGACCCCGTCAAGGCAACCCTTGAAGTCGTCGGTGCAGGCGCCATGCTCTTCGACCAGATCTGGCTCGGCAGCTACATGTCCGGTGGTGTCGGATTCACCCAGTATGC	WP_012106121.1	Methanoregula boonei	97.98
m3	31	1.86635	Halobacterota	Methanomicrobia	Methanomicrobiales	Methanoregulaceae	CTTCATCGGAGCGTACAAGATGTGCGCCGGTGAGGCAGCAGTCGCTGACCTCGCATTCGCCGCAAAGCACGCCGGTGTCATCCAGATGGCAGACATCCTGCCCGCACGCCGTGCACGTGGCCCGAACGAGCCAGGTGGCATCAAGTTCGGACACTTCGCCGACATGATCCAGGCAGACCGCAAGTACCCCAACGACCCCGTCAAGGCAACCCTTGAAGTCGTCGGTGCAGGCGCCATGCTCTTCGACCAGATCTGGCTCGGATCCTACATGTCCGGTGGTGTCGGATTCACCCAGTATGC	WP_012106121.1	Methanoregula boonei	97.98
m4	27	1.62553	Halobacterota	Methanomicrobia	Methanomicrobiales	Methanoregulaceae	CTTCATCGGAGCGTACAAGATGTGCGCCGGTGAGGCAGCAGTCGCCGACCTCGCATTCGCCGCAAAGCACGCCGGTGTTATCCAGATGGCAGACATCCTGCCCGCCCGCCGTGCACGTGGCCCGAACGAGCCAGGTGGCATCAAGTTCGGTCACTTCGCCGACATGATCCAGTCAGACCGCAAGTACCCCAACGACCCCGTCAGGTCATCCCTTGAAATTGTCGCTGCAGGGTGCATGCTGTTCGACCAGATCTGGCTCGGCAGCTACATGTCCGGTGGTGTCGGGTTCACCCAGTATGC	BAH20874.1	Methanoregula formicica	96.97
m5	24	1.44491	Halobacterota	Methanomicrobia	Methanomicrobiales	Methanoregulaceae	CTTCATCGGAGCATACAAGATGTGCGCCGGTGAGGCAGCAGTCGCTGACCTCGCATTCGCCGCAAAGCACGCCGGTGTTATCCAGATGGCAGATATCCTGCCCGCCCGCCGTGCACGTGGCCCGAACGAGCCAGGTGGCATCAAGTTCGGACACTTCGCCGACATGATCCAGGCAGACCGCAAGTACCCCAACGACCCCGTCAAGGCTACCCTTGAAGTCGTCGGTGCAGGTGCAATGCTCTTCGACCAGATCTGGCTCGGATCCTACATGTCCGGTGGTGTCGGGTTCACCCAGTATGC	WP_012106121.1	Methanoregula boonei	97.98
m6	5	0.301023	Halobacterota	Methanomicrobia	Methanomicrobiales	Methanoregulaceae	CTTTATCGGTGCATACCATATGTGTGCCGGTGAGGCAGCAGTCGCTGACCTCGCATTCGCCGCAAAACACGCAGGTGTTATCCAGATGGCAGATATCCTGCCCGCCCGCCGTGCACGTGGCCCGAACGAGCCAGGTGGCATCAAGTTCGGACACTTCGCAGACATGATCCAGGCAGACCGCAAGTACCCCAACGACCCCGTCAAGGCAACCCTTGAAGTCGTCGGTGCAGGCGCAATGCTCTTCGACCAGATCTGGCTCGGATCTTACATGAGCGGTGGTGTCGGATTCACCCAGTATGC	WP_012106121.1	Methanoregula boonei	96.97
m7	22	1.3245	Halobacterota	Methanomicrobia	Methanomicrobiales	Methanoregulaceae	CTTCATCGGGGCCTACAAGATGTGCGCCGGTGAGGCAGCAGTCGCTGACCTCGCATTCGCCGCAAAGCACGCCGGTGTTATCCAGATGGCAGACATCCTGCCCGCCCGCCGTGCACGTGGCCCGAACGAGCCCGGTGGCATCAAGTTCGGCCACTTCGCCGACATGGTCCAGTCAGACCGCAAGTACCCCAACGACCCGGTACGGTCATCCCTTGAGATCGTCGCCGCCGGGTGCATGCTGTTCGACCAGATCTGGCTCGGATCCTACATGTCCGGTGGTGTCGGGTTCACCCAGTATGC	BAH20874.1	Methanoregula formicica	96
m8	25	1.50512	Halobacterota	Methanomicrobia	Methanomicrobiales	Methanoregulaceae	CTTCATCGGTGCGTACAAGATGTGCGCCGGTGAGGCAGCAGTCGCTGACCTTGCATTCGCCGCAAAGCACGCCGGTGTTATCCAGATGGCAGATATCCTGCCCGCCCGCCGTGCCCGTGGCCCGAACGAGCCCGGTGGCATCAAGTTCGGACACTTCTGCGACATGGTCCAGTCAGACCGCAAGTACCCCAACGACCCGGTAAAGAATGCCCTTGAGATCGTTGCAGCAGGAACCATGCTGTTCGACCAGATCTGGCTCGGGTCCTACATGTCCGGTGGTGTCGGCTTCACCCAGTATGC	BAH20874.1	Methanoregula formicica	92
m9	31	1.86635	Halobacterota	Methanomicrobia	Methanomicrobiales	Methanoregulaceae	CTTCATTGGAGCATACAAGATGTGCGCCGGTGAGGCAGCAGTCGCTGACCTCGCATTTGCCGCAAAACACGCCGGTGTTATCCAGATGGCAGATATTCTGCCCGCACGCCGTGCACGTGGCCCGAACGAGCCAGGTGGCATCAAGTTCGGACACTTCGCCGATATGATCCAGGCAGACCGCAAGTACCCCAACGACCCCGTCAAGGCTACCCTTGAAGTTGTCGGTGCAGGTGCAATGCTCTTCGACCAGATCTGGCTCGGATCCTACATGTCCGGTGGTGTCGGGTTCACCCAGTACGC	WP_012106121.1	Methanoregula boonei	98
m10	23	1.38471	Halobacterota	Methanomicrobia	Methanomicrobiales	Methanoregulaceae	CTTCATCGGAGCGTACAAGATGTGCGCCGGTGAGGCAGCAGTCGCTGACCTCGCATTCGCCGCAAAGCATGCCGGTGTTATCCAGATGGCAGATATCCTGCCCGCCCGCCGTGCACGTGGCCCGAACGAGCCAGGTGGCATCAAGTTCGGACACTTCTGCGATATGGTCCAGTCAGACCGCAAGTACCCCAACGACCCGGTACGGTCATCCCTTGAGATCGTTGCAGCAGGCACGATGCTCTTCGACCAGATCTGGCTCGGATCCTACATGTCTGGTGGTGTCGGGTTCACCCAGTATGC	BAH20874.1	Methanoregula formicica	94
m11	29	1.74594	Halobacterota	Methanomicrobia	Methanomicrobiales	Methanoregulaceae	CTTCATCGGTGCGTACAAGATGTGCGCCGGTGAGGCAGCAGTCGCTGACCTTGCATTCGCCGCAAAGCACGCCGGTGTTATCCAGATGGCAGATATCCTGCCCGCCCGCCGTGCACGTGGCCCGAACGAGCCCGGTGGCATCAAGTTCGGACACTTCTGCGACATGGTCCAGTCAGACCGCAAGTACCCCAACGACCCGGTGAAGAATGCTCTTGAGATCGTTGCAGCAGGAACCATGCTGTTCGACCAGATCTGGCTCGGCAGTTACATGTCCGGTGGTGTCGGGTTCACCCAGTATGC	BAH20874.1	Methanoregula formicica	92
m12	12	0.722456	Halobacterota	Methanomicrobia	Methanomicrobiales	Methanomicrobiaceae	CTTCATCGGTGCGTACCGGATGTGCGCAGGCGAGGCCGCAGTCGCCGACCTGGCATTCTCGGCAAAGCATGCCGGTGTTATCCAGATGGCCGACATCCTGCCCGCCCGCCGTGCCCGTGGACCAAACGAGCCCGGTGGCATCAAGTTCGGCCACTTCGCCGACATGATCCAGACCGACCGGAAGTACCCGAGCGACCCGGCACGTTCCTCCCTCGAGATCGTCGCAGCAGGAACCATGCTCTTCGACCAGATCTGGCTCGGTTCCTACATGTCCGGTGGTGTCGGATTCACCCAGTATGC	WP_220682824.1	Methanofollis formosanus	90.91
m13	85	5.1174	Halobacterota	Methanomicrobia	Methanomicrobiales	Methanoregulaceae	CTTCATCGGTGCGTACAAGATGTGCGCCGGTGAGGCAGCAGTCGCTGACCTCGCATTCGCCGCAAAGCATGCCGGTGTCATCCAGATGGCAGACATCCTGCCCGCCCGCCGTGCACGTGGCCCGAACGAGCCAGGTGGCATCAAGTTCGGACACTTCGCCGACATGATCCAGTCAGACCGCAAGTACCCCAACGACCCGGTTCGGTCATCCCTTGAAGTCGTCGCCGCCGGGTGCATGCTGTTCGACCAGATCTGGCTCGGATCCTACATGTCCGGTGGTGTCGGGTTCACTCAGTATGC	BAH20874.1	Methanoregula formicica	97.98
m14	18	1.08368	Halobacterota	Methanomicrobia	Methanomicrobiales	Methanoregulaceae	CTTTATCGGAGCGTACAAGATGTGCGCCGGTGAGGCAGCAGTCGCTGACCTCGCATTCGCCGCAAAGCACGCCGGTGTTATCCAGATGGCAGATATCCTGCCCGCCCGCCGTGCACGTGGCCCGAACGAGCCAGGTGGCATCAAGTTCGGTCACTTCGGTGACATGATCCAGGCAGACCGCAAGTACCCCAACGACCCCGTCAAGGCAACCCTTGAAGTCGTCGGTGCAGGTGCAATGCTCTTCGACCAGATCTGGCTCGGATCCTACATGTCCGGTGGTGTCGGTTTCACCCAGTATGC	WP_012106121.1	Methanoregula boonei	98.99
m15	28	1.68573	Halobacterota	Methanomicrobia	Methanomicrobiales	Methanoregulaceae	CTTTATCGGAGCATACAAAATGTGCGCCGGTGAGGCAGCAGTCGCTGACCTCGCATTCGCCGCAAAGCACGCCGGTGTTATCCAGATGGCAGACATCCTGCCCGCCCGCCGTGCACGTGGCCCGAACGAGCCCGGTGGCATCAAGTTCGGACACTTCTGCGACATGATCCAGGGAGACCGCAAGTACCCCAACGACCCCGTCAAGGCAAACCTTGAAGTCGTCGCTGCAGGGGCAATGCTCTTCGACCAGATCTGGCTCGGCAGCTACATGTCCGGTGGTGTCGGGTTCACCCAGTATGC	WP_012106121.1	Methanoregula boonei	94.95
m16	310	18.6635	Halobacterota	Methanomicrobia	Methanomicrobiales	Methanoregulaceae	CTTCATCGGTGCGTACAAGATGTGCGCCGGTGAGGCAGCAGTCGCTGACCTCGCATTCGCCGCAAAGCATGCCGGTGTCATCCAGATGGCAGACATCCTGCCCGCCCGCCGTGCACGTGGCCCGAACGAGCCAGGTGGCATCAAGTTCGGACACTTCGCCGACATGATCCAGTCAGACCGCAAGTACCCCAACGACCCGGTACGGTCATCCCTTGAGATCGTCGCCGCCGGGTGCATGCTGTTCGACCAGATCTGGCTCGGATCCTACATGTCCGGTGGTGTCGGGTTCACCCAGTATGC	WP_015286563.1	Methanoregula formicica	96.97
m17	9	0.541842	Halobacterota	Methanomicrobia	Methanomicrobiales	Methanoregulaceae	CTTTATCGGAGCGTACAAGATGTGCGCCGGTGAAGCAGCAGTCGCTGACCTCGCATTCGCTGCAAAGCACGCCGGTGTCATCCAGATGGCAGATATCCTGCCCGCCCGCCGTGCACGTGGCCCTAACGAGCCAGGTGGCATCAAGTTCGGTCACTTCGCCGACATGATCCAGGCAGACCGCAAGTACCCCAACGACCCCGTCAAGGCAACCCTTGAAGTCGTCGGTGCAGGTGCAATGCTGTTCGACCAGATCTGGCTCGGATCCTACATGTCCGGTGGTGTCGGGTTCACTCAGTATGC	WP_012106121.1	Methanoregula boonei	97.98
m18	27	1.62553	Halobacterota	Methanomicrobia	Methanomicrobiales	Methanoregulaceae	CTTCATCGGAGCATACAAGATGTGCGCCGGTGAGGCAGCAGTCGCTGACCTCGCATTCGCCGCAAAGCACGCCGGTGTTATCCAGATGGCAGACATCCTGCCCGCACGCCGTGCACGTGGCCCGAACGAGCCAGGTGGCATCAAGTTCGGACACTTTGCCGACATGATCCAGGCAGACCGCAAGTACCCCAACGACCCCGTCAAGGCAACCCTTGAAGTCGTCGGTGCAGGCGCCATGCTCTTCGACCAGATCTGGCTCGGCAGCTACATGTCCGGTGGTGTCGGGTTCACCCAGTATGC	WP_012106121.1	Methanoregula boonei	97.98
m19	4	0.240819	Halobacterota	Methanocellia	Methanocellales	Methanocellaceae	GTTCATCGCCGCGTACAACATGTGCGCAGGCGAGGCTGCCGTAGCTGACCTCGCGTTTGCTGCCAAGCACGCAAGCCTCGTCGAGATGGCGAACATGCTTCCTGCACGCCGTGCGCGTGGACCTAATGAACCCGGCGGTCTGTCGTTCGGTTTCCTTGCTGACATGGTCCAAACAGACCGAAAGTACCCTGAGGACCCCGTCAAGTCGTCGCTTGAGGTCGTCGCTGCGGGTTGTATGCTCTACGACCAGATTTGGCTCGGATCATACATGTCCGGCGGCGTTGGTTTCACGCAATACGC	WP_174590719.1	Methanocella conradii	94
m20	19	1.14389	Halobacterota	Methanocellia	Methanocellales	Methanocellaceae	GTTCATCGCTGCATACAACATGTGTGCCGGTGAGGCTGCCGTGGCAGACCTCGCGTATGCGGCAAAGCACGCAAGCCTCATTGAGATGGCGAACATGCTTCCAGCACGCCGTGCCCGTGGACCTAACGAACCCGGCGGTCTCTCGTTCGGTTTCATGGCCGACATGGTACAGACAGACCGGATTTTCCCCGACGACCCAGTTAAGTCATCACTAGAGGTTGTCGCTGCTGGCTGTATGCTCTACGACCAAATATGGCTCGGATCGTACATGTCAGGTGGTGTTGGTTTCACGCAGTACGC	WP_174590719.1	Methanocella conradii	89.9
m21	6	0.361228	Halobacterota	Methanocellia	Methanocellales	Methanocellaceae	GTTCATCGCTGCATACAACATGTGTGCCGGTGAGGCAGCCGTGGCAGACCTCGCGTATGCAGCAAAGCACGCAAGCCTCATTGAGATGGCGAACATGCTTCCTGCACGCCGTGCCCGTGGACCTAACGAACCCGGTGGTCTCTCGTTCGGTTTCATGGCCGACATGATACAGACAGACCGGGTATTCCCCGACGACCCTGTTAAGTCATCACTAGAGGTTGTCGCTGCTGGCTGTATGCTCTACGACCAAATATGGCTCGGATCGTACATGTCAGGTGGTGTTGGCTTCACGCAGTACGC	WP_174590719.1	Methanocella conradii	88.9
m22	179	10.7766	Halobacterota	Methanocellia	Methanocellales	Methanocellaceae	GTTCATCGCTGCATACAACATGTGTGCCGGTGAGGCTGCCGTGGCAGACCTCGCGTATGCGGCAAAGCACGCAAGCCTCATTGAGATGGCGAACATGCTTCCCGCTCGCCGTGCCCGTGGACCTAACGAACCCGGCGGTCTCTCGTTCGGTTTCATGGCCGACATGATACAGACAGACCGGATTTTCCCCGACGACCCAGTTAAGTCATCACTAGAGGTTGTCGCTGCAGGCTGTATGCTCTACGACCAAATATGGCTCGGATCGTACATGTCAGGCGGTGTTGGTTTCACGCAGTACGC	WP_174590719.1	Methanocella conradii	88.9
m23	134	8.06743	Halobacterota	Methanocellia	Methanocellales	Methanocellaceae	GTTCATCGCTGCGTACAACATGTGCGCCGGTGAGGCAGCCGTGGCAGACCTCGCGTATGCGGCAAAGCACGCAAGCCTCATTGAGATGGCGAACATGCTTCCTGCACGCCGTGCTCGTGGACCTAACGAACCCGGTGGTCTCTCGTTCGGTTTCATGGCCGACATGATACAGACAGACCGGATTTTCCCCGACGACCCAGTTAAGTCATCACTAGAGGTTGTCGCTGCAGGCTGTATGCTCTACGACCAGATATGGCTCGGATCGTACATGTCAGGCGGTGTTGGTTTCACGCAGTACGC	WP_174590719.1	Methanocella conradii	88.9
m24	14	0.842866	Halobacterota	Methanocellia	Methanocellales	Methanocellaceae	GTTCATCGCTGCGTGCAACATGTGTGCCGGTGAGGCGGCTGTCGCAGACCTCGCGTTTGCGGCCAAGCACGCAAGCCTCATCGAGATGGCGAACATGCTTCCAGCACGCCGTGCCCGTGGACCTAACGAACCCGGTGGTCTCTCGTTCGGTTTCATGGCCGACATGGTGCAGACAGACCGGATTTTCCCCGACGACCCTGTTAAGTCATCGCTAGAGGTTGTCGCTGCTGGCTGTATGCTCTACGACCAGATATGGCTCGGATCGTACATGTCAGGCGGCGTCGGTTTCACGCAATACGC	WP_014405506.1	Methanocella conradii	89.9
m25	21	1.2643	Halobacterota	Methanocellia	Methanocellales	Methanocellaceae	GTTCATCGCTGCGTACAATATGTGCGCCGGTGAAGCAGCGGTTGCTGACCTCGCGTTTGCCGCAAAGCACGCAAGCCTCGTTGAGATGGCGAACATGCTTCCTGCACGCCGTGCGCGTGGGCCTAACGAACCCGGCGGTCTCTCGTTCGGTTTCATGGCCGACATGGTCCAAACAGACCGGATATACCCCGACGACCCCGTCAGGTCATCGCTTGAGGTTGTCGCTGCGGGCTGTATGCTTTACGACCAGATTTGGCTCGGATCATACATGTCAGGCGGCGTCGGTTTCACGCAATATGC	WP_014405506.1	Methanocella conradii	91.9
m26	26	1.56532	Halobacterota	Methanocellia	Methanocellales	Methanocellaceae	ATTCATCGCTGCATACAACATGTGTGCCGGTGAGGCAGCCGTGGCAGACCTCGCGTTTGCGGCCAAGCACGCAAGCCTCATCGAGATGGCGAACATGCTTCCAGCACGCCGTGCCCGTGGACCTAACGAACCCGGCGGTCTCTCGTTCGGTTTCATGGCCGACATGATACAGACAGACCGGATTTTCCCCGACGACCCAGTTAAGTCATCACTAGAGGTTGTCGCTGCTGGCTGTATGCTCTACGACCAGATATGGCTTGGATCGTACATGTCAGGCGGTGTTGGTTTCACGCAGTACGC	WP_014405506.1	Methanocella conradii	89.9
m27	18	1.08368	Halobacterota	Methanocellia	Methanocellales	Methanocellaceae	GTTTATCGCCGCGTACAACATGTGCGCAGGTGAAGCCGCCGTAGCAGACCTCGCGTTTGCTGCCAAGCACGCAAGCCTCGTCGAGATGGCGAACATGCTTCCTGCACGTCGTGCGCGTGGACCTAATGAACCCGGCGGTCTCTCGTTCGGCTTCATGGCTGACATGGTCCAAACAGACCGAAAGTACCCTGAGGACCCAGTTAAGTCGTCGCTTGAGGTCGTCGCTGCGGGCTGTATGCTCTACGACCAGATTTGGCTCGGATCATACATGTCCGGCGGCGTTGGTTTCACGCAGTACGC	WP_014405506.1	Methanocella conradii	92.9
m28	285	17.1583	Halobacterota	Methanocellia	Methanocellales	Methanocellaceae	GTTCATCGCTGCGTACAACATGTGCGCTGGTGAGGCAGCCGTGGCAGACCTCGCGTTTGCGGCCAAGCACGCAAGCCTCATTGAGATGGCGAACATGCTTCCCGCACGTCGTGCCCGTGGACCTAACGAACCCGGCGGTCTCTCGTTCGGTTTCATGGCCGACATGATACAGACAGACCGGATTTTCCCCGACGACCCTGTGAGGTCATCACTAGAGGTTGTCGCTGCTGGCTGTATGCTCTACGACCAGATATGGCTTGGATCGTACATGTCAGGCGGCGTCGGTTTCACGCAGTACGC	WP_014405506.1	Methanocella conradii	88.9
m29	143	8.60927	Halobacterota	Methanocellia	Methanocellales	Methanocellaceae	GTTCATCGCTGCGTACAACATGTGCGCTGGTGAGGCAGCCGTGGCAGACCTCGCGTTTGCGGCCAAGCACGCAAGCCTCATTGAGATGGCGAACATGCTTCCCGCACGTCGTGCCCGTGGACCTAACGAACCCGGCGGTCTCTCGTTCGGTTTCATGGCCGACATGATACAGACAGACCGGATTTTCCCCGACGACCCTGTGAGGTCATCACTCGAGGTTGTCGCTGCTGGCTGTATGCTCTACGACCAGATATGGCTTGGATCGTACATGTCAGGCGGCGTCGGTTTCACGCAGTACGC	WP_014405506.1	Methanocella conradii	88.9
m30	10	0.602047	Halobacterota	Methanocellia	Methanocellales	Methanocellaceae	GTTCATCGCTGCGTACAACATGTGCGCCGGTGAGGCAGCCGTGGCAGACCTCGCGTTTGCGGCCAAGCACGCAAGCCTCATTGAGATGGCGAACATGCTTCCAGCACGCCGTGCCCGTGGACCTAACGAACCCGGCGGTCTCTCGTTCGGTTTCCTAGCGGACATGGTGCAGACAGACCGGATTTTCCCCGACGACCCTGTGAGATCATCACTCGAGGTTGTCGCTGCTGGCTGTATGCTCTACGACCAGATATGGCTTGGATCGTATATGTCAGGCGGCGTTGGTTTCACGCAGTACGC	WP_174590719.1	Methanocella conradii	90.9
m31	20	1.20409	Halobacterota	Methanomicrobia	Methanomicrobiales	Methanomicrobiaceae	CTACATCAACGCGTACCACATGTGCGCCGGTGAGGCGGCCGTCGCCGACCTGGCATTCGCTGCCAAGCACGCCGGCCTGATCGAGATGGCAAACATCCTGCCCGCACGGCGCGCCCGCGGCCCCAACGAGCCCGGCGGCCTGAAGTTCGGTAACTTTGCGGATATGATCGGGACGGACCGCAAGTACCCGAACGACCCGGCACGCTCCTCCCTGGAGGTCGTGGCGGCAGGGACCATGCTGTTCGACCAGATCTGGCTCGGCTCCTACATGTCGGGAGGTGTCGGGTTCACCCAGTATGC	WP_004037742.1	Methanofollis liminatans	86.87
m32	7	0.421433	Halobacterota	Methanomicrobia	Methanomicrobiales	Methanospirillaceae	CTTCATCAACGCGTACCACATGTGCGCCGGTGAGGCGGCCGTCGCCGACCTGGCATTCGCTGCCAAGCACGCCGGCCTGATCGAGATGGCAACCATCCTTCCCGCACGGCGCGCCCGCGGCCCCAACGAGCCCGGCGGCCTGAAGTTCGGTGCCTTCGCGGATATGGTCCAGACCAACCGCAAGTACCCGCAGGACCCGGCACGCTCCTCCCTGGAGGTCGTGGCGGCAGGGACCATGCTCTTCGACCAGATCTGGCTCGGCTCCTACATGTCGGGAGGTGTCGGGTTCACCCAGTATGC	WP_304022614.1	Methanospirillum hungatei	86.9
m33	16	0.963275	Halobacterota	Methanosarcinia	Methanosarcinales	Methanosarcinaceae	GTTCATCGCCGCGTACAACATGTGCGCGGGTGAAGCGGCGGTCGCGGACCTCGCCTTTGCAGCGAAGCACGCGAGCCTCGTAGAAATGGCGAACATGCTGCCAGCACGGCGTGCCCGTGGTCCGAACGAGCCTGGTGGTCTGTCATTCGGGTTCATGGCTGACATTTGTCAGAAAGACAGAATTAAGCCCGACGACCCGGTAGAGGTCTCGCTTGAAGTTGTCGCTGCGGGTTGTATGCTTTACGACCAGATATGGCTCGGATCATACATGTCCGGCGGTGTAGGTTTCACCCAGTACGC	BAQ02527.1	Methanosarcina lacustris	80.81
m34	10	0.602047	Halobacterota	Methanocellia	Methanocellales	Methanocellaceae	GTTCATCGACGCATACAAGATGTGCGCCGGTGAAGCAGCAGTCGCCGACCTCGCATTCGCCGCCAAGCACGCAGCCCTGGTCGAGATGGCCAACCTGCTGCCCGCAAGGCGTGCCCGTGGCCCGAACGAACCCGGTGGATTATCCTTCGGCTTCCTCGCGGACATGGTGCAGACCCACCGCAAGTACCCGGACGACCCGTGCAAGTCTACCCTCGAGGTAGTCGGCGCGGGCTGCATGCTGTACGACCAGATCTGGCTCGGCAGCTACATGTCCGGTGGTGTCGGCTTCACGCAGTATGC	WP_012899268.1	Methanocella paludicola	92.9
m35	6	0.361228	Euryarchaeota	Methanobacteria	Methanobacteriales	Methanobacteriaceae	CATGATTTCTGCATACAAACAAGCTGCTGGTGAAGCCGCTACTGGTGACTTCGCTTACGCTGCTAAACACGCAGAAGTTATTCACATGGGTACTTACCTACCTGTACGAAGAGCCCGAGGAGAAAACGAACCTGGTGGAATTGCATTCGGTTACCTGGCTGACATAGTCCAGACTCCAAGAAAATACGCAGACGACCCAGTTAGACAAACCTTAGAAGTTGTGGCCGCTGGAGCAATGCTCTACGACCAGATCTGGCTAGGTTCCTACATGTCTGGTGGAGTCGGATTCACTCAGTACGC	BAI67101.1	Methanobacterium oryzae	90.9
m36	3	0.180614	Halobacterota	Methanocellia	Methanocellales	Methanocellaceae	GTTCATCGCTGCGTACAACATGTGCGCCGGTGAGGCAGCCGTGGCAGACCTCGCGTATGCGGCAAAGCACGCAAGCCTCATTGAGATGGCGAACATGCTTCCCGCACGCCGTGCTCGTGGACCTAACGAACCCGGTGGTCTCTCGTTCGGTTTCATGGCCGACATGATACAGACAGACCGGATTTTCCCCGACGACCCAGTTAAGTCATCACTAGAGGTTGTCGCTGCAGGCTGTATGCTCTACGACCAGATATGGCTTGGATCGTACATGTCAGGTCTGGCAAATCCAGGTTCCATGCA	WP_174590719.1	Methanocella conradii	88
m37	2	0.120409	Halobacterota	Methanomicrobia	Methanomicrobiales	Methanoregulaceae	CTTCATCGGAGCATACAAGATGTGCGCTGGTGAGGCAGCAGTCGCTGACCTCGCATTCGCCGCAAAGCACGCCGGTGTTATCCAGATGGCAGATATCCTGCCCGCCCGCCGTGCACGTGGCCCGAACGAGCCAGGTGGCATCAAGTTCGGACACTTCGCCGACATGATCCAGGCAGACCGCAAGTACCCCAACGACCCGGTACGGTCATCCCTTGAGATCGTCGCCGCCGGGTGCATGCTGTTCGACCAGATCTGGCTCGAAGAGCATTGCACCTGCACCGACGACTTCAAGGGTAGCCT	BAH20874.1	Methanoregula formicica	90.1
